# Supplementary material for: Vascular plants of Reserva Biológica do Tinguá, Rio de Janeiro, Brazil: leveraging herbarium databases to address knowledge gaps in the Atlantic Forest
Source: Biodivers Data J. 2025 Jul 3;13:e157961. doi: 10.3897/BDJ.13.e157961 (PMC12246798; doi:10.3897/BDJ.13.e157961)
Supplement: Supplementary material 1 — Vascular plant list of Reserva Biológica do Tinguá, Brazil [file bdj-13-e157961-s001.csv]

ProtectedArea	PlantGroup	Family	Genus	Species	Author	TaxonID	Barcode	Herbarium	Database	CollectorName	CollectorNumber	Origin	ConservationStatus	EndemismAF
Reserva Biológica do Tinguá	Angiosperm	Acanthaceae	Aphelandra	nemoralis	Nees	ACANTHACEAE Aphelandra nemoralis Nees	RB00330531	RB	Reflora	S. J. Silva Neto	1657	native	Not Evaluated	1
Reserva Biológica do Tinguá	Angiosperm	Acanthaceae	Aphelandra	prismatica	(Vell.) Hiern	ACANTHACEAE Aphelandra prismatica (Vell.) Hiern	RB00035384	RB	Reflora	S.J. Silva Neto	1603	native	Least Concern	1
Reserva Biológica do Tinguá	Angiosperm	Acanthaceae	Chamaeranthemum	beyrichii	Nees	ACANTHACEAE Chamaeranthemum beyrichii Nees	RB00035508	RB	Reflora	L.S. Sylvestre	1563	native	Least Concern	1
Reserva Biológica do Tinguá	Angiosperm	Acanthaceae	Justicia	beyrichii	(Nees) Lindau	ACANTHACEAE Justicia beyrichii (Nees) Lindau	RB00871943	RB	Reflora	M.S. Wängler	1514	native	Not Evaluated	1
Reserva Biológica do Tinguá	Angiosperm	Acanthaceae	Justicia	holochila	(Rizzini) Profice	ACANTHACEAE Justicia holochila (Rizzini) Profice	RB01348381	RB	Reflora	C. Baez	1243	native	Not Evaluated	1
Reserva Biológica do Tinguá	Angiosperm	Acanthaceae	Justicia	rubriflora	Wassh. & J.R.I. Wood	ACANTHACEAE Justicia rubriflora Wassh. & J.R.I. Wood	RB00487022	RB	Reflora	H.C de Lima	6623	native	Not Evaluated	1
Reserva Biológica do Tinguá	Angiosperm	Acanthaceae	Justicia	wasshauseniana	Profice	ACANTHACEAE Justicia wasshauseniana Profice	RBR00027201	RBR	Reflora	I.S. Santos	3	native	Near Threatened	1
Reserva Biológica do Tinguá	Angiosperm	Acanthaceae	Mendoncia	velloziana	Mart.	ACANTHACEAE Mendoncia velloziana Mart.	RB00394306	RB	Reflora	G.V. Somner	1023	native	Not Evaluated	1
Reserva Biológica do Tinguá	Angiosperm	Acanthaceae	Odontonema	dissitiflorum	(Nees) Kuntze	ACANTHACEAE Odontonema dissitiflorum (Nees) Kuntze	RB00036549	RB	Jabot	P. Occhioni	1113	native	Endangered	1
Reserva Biológica do Tinguá	Angiosperm	Acanthaceae	Ruellia	solitaria	Vell.	ACANTHACEAE Ruellia solitaria Vell.	RB01390554	RB	Reflora	M.S. Wängler	2152	native	Least Concern	1
Reserva Biológica do Tinguá	Angiosperm	Acanthaceae	Staurogyne	brachiata	(Hiern) Leonard	ACANTHACEAE Staurogyne brachiata (Hiern) Leonard	RBR00036022	RBR	Reflora	G.V. Somner	1163	native	Endangered	1
Reserva Biológica do Tinguá	Angiosperm	Acanthaceae	Stenostephanus	lobeliiformis	Nees	ACANTHACEAE Stenostephanus lobeliiformis Nees	RBR00029374	RBR	Reflora	M.M.T. Rosa	428	native	Data Deficient	1
Reserva Biológica do Tinguá	Angiosperm	Acanthaceae	Thunbergia	alata	Bojer ex Sims	ACANTHACEAE Thunbergia alata Bojer ex Sims	RBR00021525	RBR	Reflora	F. Verônica	1	non native	Not Evaluated	0
Reserva Biológica do Tinguá	Angiosperm	Achariaceae	Carpotroche	brasiliensis	(Raddi) A Gray	ACHARIACEAE Carpotroche brasiliensis (Raddi) A Gray	RBR00017840	RBR	Reflora	S.J. Silva Neto	1	native	Not Evaluated	0
Reserva Biológica do Tinguá	Angiosperm	Adoxaceae	Sambucus	nigra	L.	ADOXACEAE Sambucus nigra L.	RBR00022239	RBR	Reflora	I.M. Santos	6	non native	Not Evaluated	0
Reserva Biológica do Tinguá	Angiosperm	Alstroemeriaceae	Bomarea	edulis	(Tussac) Herb.	ALSTROEMERIACEAE Bomarea edulis (Tussac) Herb.	RBR00021526	RBR	Reflora	M.M.T. Rosa	302	native	Not Evaluated	0
Reserva Biológica do Tinguá	Angiosperm	Amaranthaceae	Alternanthera	brasiliana	(L.) Kuntze	AMARANTHACEAE Alternanthera brasiliana (L.) Kuntze	RBR00021528	RBR	Reflora	M.M.T. Rosa	369	native	Not Evaluated	0
Reserva Biológica do Tinguá	Angiosperm	Amaranthaceae	Hebanthe	erianthos	(Poir.) Pedersen	AMARANTHACEAE Hebanthe erianthos (Poir.) Pedersen	RBR00021531	RBR	Reflora	M.V.L. Pereira-Moura	642	native	Least Concern	0
Reserva Biológica do Tinguá	Angiosperm	Amaranthaceae	Iresine	diffusa	Humb. & Bonpl. ex Willd.	AMARANTHACEAE Iresine diffusa Humb. & Bonpl. ex Willd.	RBR00021529	RBR	Reflora	M.V.L. Pereira-Moura	644	native	Not Evaluated	0
Reserva Biológica do Tinguá	Angiosperm	Amaranthaceae	Pfaffia	glomerata	(Spreng.) Pedersen	AMARANTHACEAE Pfaffia glomerata (Spreng.) Pedersen	RBR00021530	RBR	Reflora	P.R. Fárag	6	native	Least Concern	0
Reserva Biológica do Tinguá	Angiosperm	Amaryllidaceae	Hippeastrum	aulicum	(Ker Gawl.) Herb.	AMARYLLIDACEAE Hippeastrum aulicum (Ker Gawl.) Herb.	P02055591	P	Reflora	A. Glaziou	8992	native	Not Evaluated	1
Reserva Biológica do Tinguá	Angiosperm	Anacardiaceae	Astronium	graveolens	Jacq.	ANACARDIACEAE Astronium graveolens Jacq.	RBR00026040	RBR	Reflora	H.C. Rodrigues		native	Least Concern	0
Reserva Biológica do Tinguá	Angiosperm	Anacardiaceae	Tapirira	guianensis	Aubl.	ANACARDIACEAE Tapirira guianensis Aubl.	RB01112257	RB	Jabot	P.J.F.P. Rodrigues	6	native	Not Evaluated	0
Reserva Biológica do Tinguá	Angiosperm	Annonaceae	Annona	cacans	Warm.	ANNONACEAE Annona cacans Warm.	RBR00004739	RBR	Reflora	R.M. Than	39	native	Least Concern	0
Reserva Biológica do Tinguá	Angiosperm	Annonaceae	Annona	dolabripetala	Raddi	ANNONACEAE Annona dolabripetala Raddi	RB00042898	RB	Reflora	M.G. Bovini	21117	native	Least Concern	1
Reserva Biológica do Tinguá	Angiosperm	Annonaceae	Duguetia	microphylla	(R.E.Fr.) R.E.Fr.	ANNONACEAE Duguetia microphylla (R.E.Fr.) R.E.Fr.	RB01115311	RB	Jabot	F.F. Negreiros	47	native	Endangered	1
Reserva Biológica do Tinguá	Angiosperm	Annonaceae	Guatteria	australis	A.St.-Hil.	ANNONACEAE Guatteria australis A.St.-Hil.	RB01303378	RB	Reflora	T.D. Gaui	376	native	Least Concern	0
Reserva Biológica do Tinguá	Angiosperm	Annonaceae	Guatteria	campestris	R.E.Fr.	ANNONACEAE Guatteria campestris R.E.Fr.	RB01113970	RB	Jabot	P.J.F.P. Rodrigues	41	native	Least Concern	1
Reserva Biológica do Tinguá	Angiosperm	Annonaceae	Guatteria	ferruginea	A.St.-Hil.	ANNONACEAE Guatteria ferruginea A.St.-Hil.	RB00041786	RB	Reflora	H.C. de Lima	5887	native	Least Concern	0
Reserva Biológica do Tinguá	Angiosperm	Annonaceae	Guatteria	latifolia	R.E.Fr.	ANNONACEAE Guatteria latifolia R.E.Fr.	RB00887100	RB	Reflora	H.C. de Lima	7840	native	Endangered	1
Reserva Biológica do Tinguá	Angiosperm	Annonaceae	Guatteria	sellowiana	Schltdl.	ANNONACEAE Guatteria sellowiana Schltdl.	RB00272503	RB	Reflora	H.C. de Lima	6406	native	Least Concern	0
Reserva Biológica do Tinguá	Angiosperm	Annonaceae	Oxandra	martiana	(Schltdl.) R.E.Fr.	ANNONACEAE Oxandra martiana (Schltdl.) R.E.Fr.	RB01386653	RB	Reflora	H.C. de Lima	8649	native	Least Concern	1
Reserva Biológica do Tinguá	Angiosperm	Annonaceae	Unonopsis	riedeliana	R.E.Fr.	ANNONACEAE Unonopsis riedeliana R.E.Fr.	RB01112267	RB	Jabot	P.J.F.P. Rodrigues	16	native	Endangered	1
Reserva Biológica do Tinguá	Angiosperm	Annonaceae	Xylopia	brasiliensis	Spreng.	ANNONACEAE Xylopia brasiliensis Spreng.	RB01112262	RB	Jabot	P.J.F.P. Rodrigues		native	Vulnerable	1
Reserva Biológica do Tinguá	Angiosperm	Annonaceae	Xylopia	frutescens	Aubl.	ANNONACEAE Xylopia frutescens Aubl.	RB00348464	RB	Reflora	H.C. de Lima	5881	native	Not Evaluated	0
Reserva Biológica do Tinguá	Angiosperm	Annonaceae	Xylopia	langsdorffiana	A.St.-Hil.	ANNONACEAE Xylopia langsdorffiana A.St.-Hil.	RB00487064	RB	Reflora	H.C de Lima	6633	native	Least Concern	1
Reserva Biológica do Tinguá	Angiosperm	Annonaceae	Xylopia	sericea	A.St.-Hil.	ANNONACEAE Xylopia sericea A.St.-Hil.	RBR00021587	RBR	Reflora	I.M. Silva	440	native	Not Evaluated	0
Reserva Biológica do Tinguá	Angiosperm	Apocynaceae	Asclepias	curassavica	L.	APOCYNACEAE Asclepias curassavica L.	RBR00021679	RBR	Reflora	M.M.T. Rosa	362	native	Not Evaluated	0
Reserva Biológica do Tinguá	Angiosperm	Apocynaceae	Aspidosperma	compactinervum	Kuhlm.	APOCYNACEAE Aspidosperma compactinervum Kuhlm.	RB01040105	RB	Reflora	L. Silva	53	native	Not Evaluated	1
Reserva Biológica do Tinguá	Angiosperm	Apocynaceae	Aspidosperma	polyneuron	Müll.Arg.	APOCYNACEAE Aspidosperma polyneuron Müll.Arg.	RB00724984	RB	Reflora	I.M. Silva		native	Near Threatened	1
Reserva Biológica do Tinguá	Angiosperm	Apocynaceae	Aspidosperma	ramiflorum	Müll.Arg.	APOCYNACEAE Aspidosperma ramiflorum Müll.Arg.	RBR00026043	RBR	Reflora	H.C. Rodrigues		native	Least Concern	1
Reserva Biológica do Tinguá	Angiosperm	Apocynaceae	Forsteronia	leptocarpa	(Hook. & Arn.) A.DC.	APOCYNACEAE Forsteronia leptocarpa (Hook. & Arn.) A.DC.	RBR00035827	RB	Jabot	G.V. Somner	978	native	Not Evaluated	0
Reserva Biológica do Tinguá	Angiosperm	Apocynaceae	Geissospermum	laeve	(Vell.) Miers	APOCYNACEAE Geissospermum laeve (Vell.) Miers	RB00044591	RB	Reflora	L.C. Giordano	2586	native	Not Evaluated	0
Reserva Biológica do Tinguá	Angiosperm	Apocynaceae	Himatanthus	bracteatus	(A. DC.) Woodson	APOCYNACEAE Himatanthus bracteatus (A. DC.) Woodson	RB00330546	RB	Reflora	H.C. de Lima	5893	native	Not Evaluated	1
Reserva Biológica do Tinguá	Angiosperm	Apocynaceae	Macropharynx	peltata	(Vell.) J.F.Morales & M.E. Endress	APOCYNACEAE Macropharynx peltata (Vell.) J.F.Morales & M.E. Endress	RB00045651	RB	Reflora	M.G. Bovini	2193	native	Not Evaluated	0
Reserva Biológica do Tinguá	Angiosperm	Apocynaceae	Malouetia	cestroides	(Nees ex Mart.) Müll.Arg.	APOCYNACEAE Malouetia cestroides (Nees ex Mart.) Müll.Arg.	RBR00018626	RBR	Jabot	S.J. Silva Neto	2	native	Least Concern	0
Reserva Biológica do Tinguá	Angiosperm	Apocynaceae	Matelea	denticulata	(Vahl) Fontella & E.A.Schwarz	APOCYNACEAE Matelea denticulata (Vahl) Fontella & E.A.Schwarz	NY00439952	NY	Reflora	J.B.E. Pohl	5392	native	Not Evaluated	0
Reserva Biológica do Tinguá	Angiosperm	Apocynaceae	Oxypetalum	banksii	R.Br. ex Schult	APOCYNACEAE Oxypetalum banksii R.Br. ex Schult	R204592	R	SpeciesLink	A.P.E. Araújo	10	native	Not Evaluated	0
Reserva Biológica do Tinguá	Angiosperm	Apocynaceae	Tabernaemontana	laeta	Mart.	APOCYNACEAE Tabernaemontana laeta Mart.	RB00741754	RB	Reflora	M.M.T. Rosa	473	native	Not Evaluated	0
Reserva Biológica do Tinguá	Angiosperm	Aptandraceae	Cathedra	rubricaulis	Miers	APTANDRACEAE Cathedra rubricaulis Miers	RB01120997	RB	Jabot	P.J.F.P. Rodrigues	91	native	Least Concern	1
Reserva Biológica do Tinguá	Angiosperm	Aquifoliaceae	Ilex	buxifolia	Gardner	AQUIFOLIACEAE Ilex buxifolia Gardner	RB00047253	RB	Reflora	H.C. de Lima	6004	native	Not Evaluated	1
Reserva Biológica do Tinguá	Angiosperm	Aquifoliaceae	Ilex	dumosa	Reissek	AQUIFOLIACEAE Ilex dumosa Reissek	RB01113969	RB	Jabot	P.J.F.P. Rodrigues	40	native	Not Evaluated	0
Reserva Biológica do Tinguá	Angiosperm	Araceae	Anthurium	augustinum	K.Koch & Lauche	ARACEAE Anthurium augustinum K.Koch & Lauche	RB00346553	RB	Reflora	A.P. Duarte	3740	native	Endangered	1
Reserva Biológica do Tinguá	Angiosperm	Araceae	Anthurium	comtum	Schott	ARACEAE Anthurium comtum Schott	RB00148838	RB	Reflora	M. Nadruz	1434	native	Not Evaluated	1
Reserva Biológica do Tinguá	Angiosperm	Araceae	Anthurium	intermedium	Kunth	ARACEAE Anthurium intermedium Kunth	RBR00021665	RBR	Reflora	M.M.T. Rosa	424	native	Not Evaluated	1
Reserva Biológica do Tinguá	Angiosperm	Araceae	Anthurium	lhotzkyanum	Schott	ARACEAE Anthurium lhotzkyanum Schott	RB00470465	RB	Reflora	S.J. Silva Neto	1663	native	Vulnerable	1
Reserva Biológica do Tinguá	Angiosperm	Araceae	Anthurium	maximilianii	Schott	ARACEAE Anthurium maximilianii Schott	RB00348366	RB	Reflora	H.C. de Lima	5877	native	Not Evaluated	1
Reserva Biológica do Tinguá	Angiosperm	Araceae	Anthurium	minarum	Sakur. & Mayo	ARACEAE Anthurium minarum Sakur. & Mayo	RB00471679	RB	Reflora	M. Nadruz	1438	native	Not Evaluated	0
Reserva Biológica do Tinguá	Angiosperm	Araceae	Anthurium	pentaphyllum	(Aubl.) G.Don	ARACEAE Anthurium pentaphyllum (Aubl.) G.Don	RBR00021666	RBR	Reflora	M.V.L. Pereira-Moura	590	native	Not Evaluated	0
Reserva Biológica do Tinguá	Angiosperm	Araceae	Anthurium	scandens	(Aubl.) Engl.	ARACEAE Anthurium scandens (Aubl.) Engl.	RB01390559	RB	Reflora	M.S. Wängler	2158	native	Not Evaluated	0
Reserva Biológica do Tinguá	Angiosperm	Araceae	Anthurium	solitarium	Schott	ARACEAE Anthurium solitarium Schott	RB00348367	RB	Reflora	S.J. Silva Neto	765	native	Not Evaluated	1
Reserva Biológica do Tinguá	Angiosperm	Araceae	Asterostigma	lividum	(Lodd.) Engl.	ARACEAE Asterostigma lividum (Lodd.) Engl.	RB00346606	RB	Reflora	M. Nadruz	827	native	Least Concern	1
Reserva Biológica do Tinguá	Angiosperm	Araceae	Caladium	bicolor	(Aiton) Vent.	ARACEAE Caladium bicolor (Aiton) Vent.	RB00346551	RB	Reflora	A.C. Brade	18601	native	Not Evaluated	0
Reserva Biológica do Tinguá	Angiosperm	Araceae	Heteropsis	rigidifolia	Engl.	ARACEAE Heteropsis rigidifolia Engl.	RB01308175	RB	Reflora	L.G. Temponi	1053	native	Not Evaluated	1
Reserva Biológica do Tinguá	Angiosperm	Araceae	Heteropsis	salicifolia	Kunth	ARACEAE Heteropsis salicifolia Kunth	RB00348368	RB	Reflora	M. Nadruz	817	native	Not Evaluated	1
Reserva Biológica do Tinguá	Angiosperm	Araceae	Monstera	adansonii	Schott	ARACEAE Monstera adansonii Schott	RBR00021667	RBR	Reflora	A.L. Peixoto	Av 13	native	Not Evaluated	0
Reserva Biológica do Tinguá	Angiosperm	Araceae	Philodendron	cordatum	Kunth ex Schott	ARACEAE Philodendron cordatum Kunth ex Schott	RB00346590	RB	Reflora	M. Nadruz	820	native	Not Evaluated	1
Reserva Biológica do Tinguá	Angiosperm	Araceae	Philodendron	crassinervium	Lindl.	ARACEAE Philodendron crassinervium Lindl.	RB00346593	RB	Reflora	L.S. Sylvestre	1575	native	Not Evaluated	1
Reserva Biológica do Tinguá	Angiosperm	Araceae	Philodendron	eximium	Schott	ARACEAE Philodendron eximium Schott	RFA38488	RFA	SpeciesLink	L.S.B. Calazans	126	native	Not Evaluated	1
Reserva Biológica do Tinguá	Angiosperm	Araceae	Philodendron	hastatum	K.Koch & Sello	ARACEAE Philodendron hastatum K.Koch & Sello	K001183238	K	Reflora	M. Nadruz	819	native	Not Evaluated	1
Reserva Biológica do Tinguá	Angiosperm	Araceae	Philodendron	martianum	Engl.	ARACEAE Philodendron martianum Engl.	RB00348370	RB	Reflora	L.S. Sylvestre	1576	native	Not Evaluated	1
Reserva Biológica do Tinguá	Angiosperm	Araceae	Philodendron	nadruzianum	Sakur.	ARACEAE Philodendron nadruzianum Sakur.	RFA38482	RFA	SpeciesLink	L.S.B. Calazans	134	native	Endangered	1
Reserva Biológica do Tinguá	Angiosperm	Araceae	Philodendron	obliquifolium	Engl.	ARACEAE Philodendron obliquifolium Engl.	RBR00021671	RBR	Reflora	M.M.T. Rosa	361	native	Not Evaluated	1
Reserva Biológica do Tinguá	Angiosperm	Araceae	Philodendron	oblongum	(Vell.) Kunth	ARACEAE Philodendron oblongum (Vell.) Kunth	RB00346594	RB	Reflora	M. Nadruz	821	native	Not Evaluated	0
Reserva Biológica do Tinguá	Angiosperm	Araceae	Philodendron	ornatum	Schott	ARACEAE Philodendron ornatum Schott	P01750882	P	Reflora	A. Glaziou	17858	native	Not Evaluated	0
Reserva Biológica do Tinguá	Angiosperm	Araceae	Rhodospatha	latifolia	Poepp.	ARACEAE Rhodospatha latifolia Poepp.	RB00346616	RB	Reflora	M. Nadruz	816	native	Not Evaluated	0
Reserva Biológica do Tinguá	Angiosperm	Araceae	Syngonium	vellozianum	Schott	ARACEAE Syngonium vellozianum Schott	RB00346615	RB	Reflora	M. Nadruz	831	native	Not Evaluated	0
Reserva Biológica do Tinguá	Angiosperm	Araliaceae	Didymopanax	angustissimus	Marchal	ARALIACEAE Didymopanax angustissimus Marchal	NY01018115	NY	Reflora	H.C. de Lima	5944	native	Not Evaluated	1
Reserva Biológica do Tinguá	Angiosperm	Araliaceae	Didymopanax	longipetiolatus	(Pohl ex DC.) March.	ARALIACEAE Didymopanax longipetiolatus (Pohl ex DC.) March.	RBR00026050	RBR	Reflora	H.C. Rodrigues		native	Not Evaluated	1
Reserva Biológica do Tinguá	Angiosperm	Araliaceae	Oreopanax	capitatus	(Jacq.) Decne. & Planch.	ARALIACEAE Oreopanax capitatus (Jacq.) Decne. & Planch.	RBR00026353	RBR	Reflora	H.C. Rodrigues		native	Least Concern	0
Reserva Biológica do Tinguá	Angiosperm	Arecaceae	Acrocomia	aculeata	(Jacq.) Lodd. ex Mart.	ARECACEAE Acrocomia aculeata (Jacq.) Lodd. ex Mart.	RB01142472	RB	Reflora	H.C. de Lima	8263	native	Not Evaluated	0
Reserva Biológica do Tinguá	Angiosperm	Arecaceae	Astrocaryum	aculeatissimum	(Schott) Burret	ARECACEAE Astrocaryum aculeatissimum (Schott) Burret	RB01142476	RB	Reflora	H.C. de Lima	8267	native	Least Concern	1
Reserva Biológica do Tinguá	Angiosperm	Arecaceae	Attalea	dubia	(Mart.) Burret	ARECACEAE Attalea dubia (Mart.) Burret	RB01142477	RB	Reflora	H.C. de Lima	8273	native	Least Concern	1
Reserva Biológica do Tinguá	Angiosperm	Arecaceae	Bactris	caryotifolia	Mart.	ARECACEAE Bactris caryotifolia Mart.	RBR00025756	RBR	Jabot	A.L. Peixoto		native	Not Evaluated	1
Reserva Biológica do Tinguá	Angiosperm	Arecaceae	Bactris	hatschbachii	Noblick ex A.J.Hend.	ARECACEAE Bactris hatschbachii Noblick ex A.J.Hend.	RB01156931	RB	Reflora	H.C. de Lima	8312	native	Least Concern	1
Reserva Biológica do Tinguá	Angiosperm	Arecaceae	Bactris	setosa	Mart.	ARECACEAE Bactris setosa Mart.	RB01142478	RB	Reflora	H.C. de Lima	8277	native	Not Evaluated	0
Reserva Biológica do Tinguá	Angiosperm	Arecaceae	Euterpe	edulis	Mart.	ARECACEAE Euterpe edulis Mart.	RBR00044681	RBR	Reflora	H.C. de Lima	8644	native	Vulnerable	0
Reserva Biológica do Tinguá	Angiosperm	Arecaceae	Geonoma	elegans	Mart.	ARECACEAE Geonoma elegans Mart.	RBR00025753	RBR	Jabot	P. Germano-Filho	125	native	Not Evaluated	1
Reserva Biológica do Tinguá	Angiosperm	Arecaceae	Geonoma	gastoniana	Glaz. ex Drude	ARECACEAE Geonoma gastoniana Glaz. ex Drude	RB00347022	RB	Reflora	L.S. Sylvestre	1490	native	Not Evaluated	1
Reserva Biológica do Tinguá	Angiosperm	Arecaceae	Geonoma	pohliana	Mart.	ARECACEAE Geonoma pohliana Mart.	RB01156929	RB	Reflora	H.C. de Lima	8310	native	Not Evaluated	1
Reserva Biológica do Tinguá	Angiosperm	Arecaceae	Geonoma	schottiana	Mart.	ARECACEAE Geonoma schottiana Mart.	RB01156930	RB	Reflora	H.C. de Lima	8311	native	Least Concern	0
Reserva Biológica do Tinguá	Angiosperm	Arecaceae	Syagrus	oleracea	(Mart.) Becc.	ARECACEAE Syagrus oleracea (Mart.) Becc.	RB01219289	RB	Reflora	H.C. de Lima	8266	native	Not Evaluated	0
Reserva Biológica do Tinguá	Angiosperm	Arecaceae	Syagrus	pseudococos	(Raddi) Glassman	ARECACEAE Syagrus pseudococos (Raddi) Glassman	P01878564	P	Reflora	A. Glaziou	11638	native	Least Concern	1
Reserva Biológica do Tinguá	Angiosperm	Arecaceae	Syagrus	romanzoffiana	(Cham.) Glassman	ARECACEAE Syagrus romanzoffiana (Cham.) Glassman	RB01142473	RB	Reflora	H.C. de Lima	8264	native	Least Concern	0
Reserva Biológica do Tinguá	Angiosperm	Asteraceae	Adenostemma	brasilianum	(Pers.) Cass.	ASTERACEAE Adenostemma brasilianum (Pers.) Cass.	RBR00022274	RBR	Reflora	M.M.T. Rosa	404	native	Not Evaluated	0
Reserva Biológica do Tinguá	Angiosperm	Asteraceae	Baccharis	intermixta	Gardner	ASTERACEAE Baccharis intermixta Gardner	RB00522258	RB	Reflora	G. Heiden	731	native	Not Evaluated	0
Reserva Biológica do Tinguá	Angiosperm	Asteraceae	Baccharis	junciformis	DC.	ASTERACEAE Baccharis junciformis DC.	RB00522256	RB	Reflora	G. Heiden	729	native	Not Evaluated	0
Reserva Biológica do Tinguá	Angiosperm	Asteraceae	Baccharis	malmei	Joch.Müll.	ASTERACEAE Baccharis malmei Joch.Müll.	RB00397206	RB	Reflora	H.C de Lima	5997	native	Not Evaluated	0
Reserva Biológica do Tinguá	Angiosperm	Asteraceae	Baccharis	platypoda	DC.	ASTERACEAE Baccharis platypoda DC.	RB01348376	RB	Reflora	C. Baez	1238	native	Not Evaluated	0
Reserva Biológica do Tinguá	Angiosperm	Asteraceae	Baccharis	pseudomyriocephala	Malag.	ASTERACEAE Baccharis pseudomyriocephala Malag.	RB00517596	RB	Reflora	G. Heiden	727	native	Not Evaluated	1
Reserva Biológica do Tinguá	Angiosperm	Asteraceae	Baccharis	trinervis	Pers.	ASTERACEAE Baccharis trinervis Pers.	RBR00022275	RBR	Reflora	I.M. Silva	386	native	Not Evaluated	0
Reserva Biológica do Tinguá	Angiosperm	Asteraceae	Critoniopsis	quinqueflora	(Less.) H.Rob.	ASTERACEAE Critoniopsis quinqueflora (Less.) H.Rob.	P02717190	P	Reflora	A. Glaziou	8782	native	Least Concern	1
Reserva Biológica do Tinguá	Angiosperm	Asteraceae	Critoniopsis	stellata	(Spreng.) H.Rob.	ASTERACEAE Critoniopsis stellata (Spreng.) H.Rob.	RB01113968	RB	Jabot	P.J.F.P. Rodrigues	39	native	Not Evaluated	1
Reserva Biológica do Tinguá	Angiosperm	Asteraceae	Cyrtocymura	scorpioides	(Lam.) H.Rob.	ASTERACEAE Cyrtocymura scorpioides (Lam.) H.Rob.	RBR00037827	RBR	Reflora	P.R. Fárag		native	Not Evaluated	0
Reserva Biológica do Tinguá	Angiosperm	Asteraceae	Dendrophorbium	pellucidinerve	(Sch.Bip. ex Baker) C.Jeffrey	ASTERACEAE Dendrophorbium pellucidinerve (Sch.Bip. ex Baker) C.Jeffrey	RB00431240	RB	Reflora	L.S. Sylvestre	1643	native	Not Evaluated	0
Reserva Biológica do Tinguá	Angiosperm	Asteraceae	Elephantopus	mollis	Kunth	ASTERACEAE Elephantopus mollis Kunth	RBR00022276	RBR	Reflora	M.M.T. Rosa	370	native	Not Evaluated	0
Reserva Biológica do Tinguá	Angiosperm	Asteraceae	Eremanthus	erythropappus	(DC.) MacLeish	ASTERACEAE Eremanthus erythropappus (DC.) MacLeish	P02837358	P	Reflora	A. Glaziou	8783	native	Not Evaluated	0
Reserva Biológica do Tinguá	Angiosperm	Asteraceae	Graphistylis	organensis	(Casar.) B.Nord	ASTERACEAE Graphistylis organensis (Casar.) B.Nord	P03729396	P	Reflora	A. Glaziou	8775	native	Not Evaluated	1
Reserva Biológica do Tinguá	Angiosperm	Asteraceae	Heterocondylus	vitalbae	(DC.) R.M.King & H.Rob.	ASTERACEAE Heterocondylus vitalbae (DC.) R.M.King & H.Rob.	RBR00022278	RBR	Reflora	M.V.L. Pereira-Moura	636	native	Not Evaluated	0
Reserva Biológica do Tinguá	Angiosperm	Asteraceae	Lepidaploa	salzmannii	(DC.) H.Rob.	ASTERACEAE Lepidaploa salzmannii (DC.) H.Rob.	K001060614	K	Reflora	H.F. Martins	236	native	Not Evaluated	0
Reserva Biológica do Tinguá	Angiosperm	Asteraceae	Lepidaploa	subsquarrosa	(DC.) H.Rob.	ASTERACEAE Lepidaploa subsquarrosa (DC.) H.Rob.	RBR00022280	RBR	Reflora	M.M.T. Rosa	346	native	Not Evaluated	0
Reserva Biológica do Tinguá	Angiosperm	Asteraceae	Mikania	acuminata	DC.	ASTERACEAE Mikania acuminata DC.	RB00404723	RB	Reflora	H.C. de Lima	5874	native	Not Evaluated	0
Reserva Biológica do Tinguá	Angiosperm	Asteraceae	Mikania	conferta	Gardner	ASTERACEAE Mikania conferta Gardner	RB00409833	RB	Reflora	S.J. Silva Neto	1667	native	Not Evaluated	0
Reserva Biológica do Tinguá	Angiosperm	Asteraceae	Mikania	confertissima	Sch.Bip.	ASTERACEAE Mikania confertissima Sch.Bip.	RBR00021133	RBR	Reflora	P. Germano-Filho	77	native	Not Evaluated	1
Reserva Biológica do Tinguá	Angiosperm	Asteraceae	Mikania	hirsutissima	DC.	ASTERACEAE Mikania hirsutissima DC.	RB01006539	RB	Reflora	J.C. Lopes	379	native	Not Evaluated	0
Reserva Biológica do Tinguá	Angiosperm	Asteraceae	Mikania	ternata	(Vell.) B.L.Rob.	ASTERACEAE Mikania ternata (Vell.) B.L.Rob.	RB00419978	RB	Reflora	S.J. Silva Neto	1660	native	Least Concern	0
Reserva Biológica do Tinguá	Angiosperm	Asteraceae	Mikania	trinervis	Hook. & Arn.	ASTERACEAE Mikania trinervis Hook. & Arn.	RBR00033071	RBR	Reflora	G.V. Somner	1027	native	Least Concern	1
Reserva Biológica do Tinguá	Angiosperm	Asteraceae	Moquiniastrum	polymorphum	(Less.) G. Sancho	ASTERACEAE Moquiniastrum polymorphum (Less.) G. Sancho	RB00422449	RB	Reflora	A.T. Ramalho	1	native	Not Evaluated	0
Reserva Biológica do Tinguá	Angiosperm	Asteraceae	Piptocarpha	macropoda	(DC.) Baker	ASTERACEAE Piptocarpha macropoda (DC.) Baker	RB01396483	RB	Reflora	H.C. de Lima	8723	native	Least Concern	0
Reserva Biológica do Tinguá	Angiosperm	Asteraceae	Piptocarpha	organensis	Cabrera	ASTERACEAE Piptocarpha organensis Cabrera	RB00491298	RB	Reflora	L.S. Sylvestre	2097	native	Least Concern	1
Reserva Biológica do Tinguá	Angiosperm	Asteraceae	Piptocarpha	pyrifolia	(DC.) Baker	ASTERACEAE Piptocarpha pyrifolia (DC.) Baker	RB00426384	RB	Reflora	H.C de Lima	5875	native	Not Evaluated	1
Reserva Biológica do Tinguá	Angiosperm	Asteraceae	Piptocarpha	quadrangularis	(Vell.) Baker	ASTERACEAE Piptocarpha quadrangularis (Vell.) Baker	RB00404326	RB	Reflora	G.V. Somner	1024	native	Not Evaluated	1
Reserva Biológica do Tinguá	Angiosperm	Asteraceae	Piptocarpha	ramiflora	(Spreng.) Baker	ASTERACEAE Piptocarpha ramiflora (Spreng.) Baker	US01634176	US	Reflora	ex herb. Ramiz Galvao	30	native	Not Evaluated	1
Reserva Biológica do Tinguá	Angiosperm	Asteraceae	Sphagneticola	trilobata	(L.) Pruski	ASTERACEAE Sphagneticola trilobata (L.) Pruski	P02514243	P	Reflora	A. Glaziou	9480	native	Not Evaluated	0
Reserva Biológica do Tinguá	Angiosperm	Asteraceae	Stifftia	chrysantha	J.C.Mikan	ASTERACEAE Stifftia chrysantha J.C.Mikan	RB00520250	RB	Reflora	G. Heiden	732	native	Not Evaluated	1
Reserva Biológica do Tinguá	Angiosperm	Asteraceae	Tilesia	baccata	(L.) Pruski	ASTERACEAE Tilesia baccata (L.) Pruski	NY00804454	NY	Reflora	H.W. Schott		non native	Not Evaluated	0
Reserva Biológica do Tinguá	Angiosperm	Asteraceae	Verbesina	glabrata	Hook. & Arn.	ASTERACEAE Verbesina glabrata Hook. & Arn.	RB00980795	RB	Reflora	J.C. Lopes	371	native	Not Evaluated	0
Reserva Biológica do Tinguá	Angiosperm	Asteraceae	Vernonanthura	discolor	(Spreng.) H.Rob.	ASTERACEAE Vernonanthura discolor (Spreng.) H.Rob.	RB01200173	RB	Reflora	H.C. de Lima	8395	native	Not Evaluated	0
Reserva Biológica do Tinguá	Angiosperm	Asteraceae	Vernonanthura	divaricata	(Spreng.) H.Rob.	ASTERACEAE Vernonanthura divaricata (Spreng.) H.Rob.	RB00980772	RB	Reflora	J.C. Lopes	377	native	Not Evaluated	0
Reserva Biológica do Tinguá	Angiosperm	Asteraceae	Vernonanthura	polyanthes	(Sprengel) Vega & Dematteis	ASTERACEAE Vernonanthura polyanthes (Sprengel) Vega & Dematteis	RBR00022281	RBR	Reflora	P.R. Fárag	12	native	Not Evaluated	0
Reserva Biológica do Tinguá	Angiosperm	Asteraceae	Vernonanthura	puberula	(Less.) H.Rob.	ASTERACEAE Vernonanthura puberula (Less.) H.Rob.	RB00407074	RB	Reflora	H.C. de Lima	5916	native	Not Evaluated	1
Reserva Biológica do Tinguá	Angiosperm	Balanophoraceae	Helosis	brasiliensis	Schott & Endl.	BALANOPHORACEAE Helosis brasiliensis Schott & Endl.	RB01398790	RB	Reflora	J. Külkamp	523	native	Not Evaluated	1
Reserva Biológica do Tinguá	Angiosperm	Balanophoraceae	Lophophytum	mirabile	Schott & Endl.	BALANOPHORACEAE Lophophytum mirabile subsp. mirabile Schott & Endl.	RB00603440	RB	Reflora	R. Marquete	4263	native	Not Evaluated	0
Reserva Biológica do Tinguá	Angiosperm	Begoniaceae	Begonia	angularis	Raddi	BEGONIACEAE Begonia angularis Raddi	RBR00021680	RBR	SpeciesLink	P. Germano-Filho	105	native	Least Concern	1
Reserva Biológica do Tinguá	Angiosperm	Begoniaceae	Begonia	arborescens	Raddi	BEGONIACEAE Begonia arborescens Raddi	RB00052727	RB	Reflora	P. Occhioni		native	Least Concern	1
Reserva Biológica do Tinguá	Angiosperm	Begoniaceae	Begonia	bidentata	Raddi	BEGONIACEAE Begonia bidentata Raddi	RBR00029861	RB	Jabot	A.V.S. Couto	14	native	Not Evaluated	1
Reserva Biológica do Tinguá	Angiosperm	Begoniaceae	Begonia	convolvulacea	(Klotzsch) A.DC.	BEGONIACEAE Begonia convolvulacea (Klotzsch) A.DC.	RBR00021684	RBR	Reflora	M.V.L. Pereira-Moura	628	native	Not Evaluated	1
Reserva Biológica do Tinguá	Angiosperm	Begoniaceae	Begonia	cucullata	Willd.	BEGONIACEAE Begonia cucullata Willd.	RBR00044101	RBR	Jabot	A.V.S. Couto	69	native	Not Evaluated	0
Reserva Biológica do Tinguá	Angiosperm	Begoniaceae	Begonia	densifolia	Irmsch	BEGONIACEAE Begonia densifolia Irmsch.	RB01450477	RB	Jabot	M. Nadruz	3813	native	Endangered	1
Reserva Biológica do Tinguá	Angiosperm	Begoniaceae	Begonia	dentatiloba	A.DC.	BEGONIACEAE Begonia dentatiloba A.DC.	RB00052823	RB	Reflora	C. Basilio Carris		native	Endangered	1
Reserva Biológica do Tinguá	Angiosperm	Begoniaceae	Begonia	dietrichiana	Irmsch.	BEGONIACEAE Begonia dietrichiana Irmsch.	RB01200148	RB	Reflora	H.C. de Lima	8373	native	Not Evaluated	1
Reserva Biológica do Tinguá	Angiosperm	Begoniaceae	Begonia	fimbritepala	E.L. Jacques	BEGONIACEAE Begonia fimbritepala E.L. Jacques	RB00550302	RB	Reflora	C.N. Fraga	1735	native	Not Evaluated	1
Reserva Biológica do Tinguá	Angiosperm	Begoniaceae	Begonia	fruticosa	(Klotzsch) A.DC.	BEGONIACEAE Begonia fruticosa (Klotzsch) A.DC.	RB00395935	RB	Reflora	G.V. Somner	1042	native	Least Concern	1
Reserva Biológica do Tinguá	Angiosperm	Begoniaceae	Begonia	herbacea	Vell.	BEGONIACEAE Begonia herbacea Vell.	RB00054071	RB	Reflora	P. Occhioni	1109	native	Least Concern	1
Reserva Biológica do Tinguá	Angiosperm	Begoniaceae	Begonia	hirtella	Link	BEGONIACEAE Begonia hirtella Link	RBR00021689	RBR	Reflora	M.M.T. Rosa	324	native	Least Concern	0
Reserva Biológica do Tinguá	Angiosperm	Begoniaceae	Begonia	huegelii	(Klotzsch) A.DC.	BEGONIACEAE Begonia huegelii (Klotzsch) A.DC.	RB01390387	RB	Reflora	M.S. Wängler	2170	native	Least Concern	1
Reserva Biológica do Tinguá	Angiosperm	Begoniaceae	Begonia	integerrima	Spreng.	BEGONIACEAE Begonia integerrima Spreng.	RBR00033074	RBR	Reflora	G.V. Somner	1052	native	Least Concern	1
Reserva Biológica do Tinguá	Angiosperm	Begoniaceae	Begonia	lanceolata	Vell.	BEGONIACEAE Begonia lanceolata Vell.	RB00530520	RB	Reflora	H. Zanellatto	270	native	Not Evaluated	1
Reserva Biológica do Tinguá	Angiosperm	Begoniaceae	Begonia	paleata	Schott	BEGONIACEAE Begonia paleata Schott	RBR00029864	RBR	Jabot	A.V.S. Couto	18	native	Not Evaluated	1
Reserva Biológica do Tinguá	Angiosperm	Begoniaceae	Begonia	pulchella	Raddi	BEGONIACEAE Begonia pulchella Raddi	RB00467628	RB	Reflora	H.C. de Lima	6561	native	Not Evaluated	1
Reserva Biológica do Tinguá	Angiosperm	Begoniaceae	Begonia	solananthera	A.DC.	BEGONIACEAE Begonia solananthera A.DC.	RB00346624	RB	Jabot	G. Martinelli	9599	native	Not Evaluated	1
Reserva Biológica do Tinguá	Angiosperm	Begoniaceae	Begonia	valdensium	A.DC.	BEGONIACEAE Begonia valdensium A.DC.	RB00053724	RB	Reflora	H.C. de Lima	5981	native	Least Concern	1
Reserva Biológica do Tinguá	Angiosperm	Bignoniaceae	Adenocalymma	acutissimum	(Cham.) Miers	BIGNONIACEAE Adenocalymma acutissimum (Cham.) Miers	RB00958082	RB	Reflora	H.C. de Lima	7962	native	Not Evaluated	1
Reserva Biológica do Tinguá	Angiosperm	Bignoniaceae	Adenocalymma	bracteatum	(Cham.) DC.	BIGNONIACEAE Adenocalymma bracteatum (Cham.) DC.	RBR00026053	RBR	Reflora	H.C. Rodrigues		native	Not Evaluated	0
Reserva Biológica do Tinguá	Angiosperm	Bignoniaceae	Adenocalymma	grandifolium	Mart. ex DC.	BIGNONIACEAE Adenocalymma grandifolium Mart. ex DC.	RB00054408	RB	Reflora	H.C. de Lima	5844	native	Not Evaluated	1
Reserva Biológica do Tinguá	Angiosperm	Bignoniaceae	Adenocalymma	trifoliatum	(Vell.) R.C.Laroche	BIGNONIACEAE Adenocalymma trifoliatum (Vell.) R.C.Laroche	RBR00008478	RBR	Reflora	P. Germano-Filho	126	native	Not Evaluated	0
Reserva Biológica do Tinguá	Angiosperm	Bignoniaceae	Amphilophium	bauhinioides	(Bureau ex Baill.) L.G.Lohmann	BIGNONIACEAE Amphilophium bauhinioides (Bureau ex Baill.) L.G.Lohmann	RB00056109	RB	Reflora	GUERRA E OTÁVIO		native	Not Evaluated	1
Reserva Biológica do Tinguá	Angiosperm	Bignoniaceae	Crescentia	cujete	L.	BIGNONIACEAE Crescentia cujete L.	RBR00021959	RBR	Reflora	P. Germano-Filho	74	cultivated	Not Evaluated	0
Reserva Biológica do Tinguá	Angiosperm	Bignoniaceae	Cybistax	antisyphilitica	(Mart.) Mart.	BIGNONIACEAE Cybistax antisyphilitica (Mart.) Mart.	RB00055890	RB	Reflora	P.R. Farág	234	native	Not Evaluated	0
Reserva Biológica do Tinguá	Angiosperm	Bignoniaceae	Dolichandra	unguis-cati	(L.) L.G.Lohmann	BIGNONIACEAE Dolichandra unguis-cati (L.) L.G.Lohmann	RB00347089	RB	Reflora	S.J. Silva Neto	1711	native	Not Evaluated	0
Reserva Biológica do Tinguá	Angiosperm	Bignoniaceae	Fridericia	chica	(Bonpl.) L.G.Lohmann	BIGNONIACEAE Fridericia chica (Bonpl.) L.G.Lohmann	RBR00035870	RBR	Reflora	G.V. Somner,et al.	991	native	Not Evaluated	0
Reserva Biológica do Tinguá	Angiosperm	Bignoniaceae	Fridericia	leucopogon	(Cham.) L.G.Lohmann	BIGNONIACEAE Fridericia leucopogon (Cham.) L.G.Lohmann	RBR00021957	RBR	Reflora	M.M.T. Rosa	316	native	Not Evaluated	0
Reserva Biológica do Tinguá	Angiosperm	Bignoniaceae	Fridericia	rego	(Vell.) L.G.Lohmann	BIGNONIACEAE Fridericia rego (Vell.) L.G.Lohmann	RBR00021958	RBR	Reflora	M.M.T. Rosa	310	native	Not Evaluated	1
Reserva Biológica do Tinguá	Angiosperm	Bignoniaceae	Handroanthus	chrysotrichus	(Mart. ex DC.) Mattos	BIGNONIACEAE Handroanthus chrysotrichus (Mart. ex DC.) Mattos	RBR00021967	RBR	Reflora	Levantamento Fitossciológico	208	native	Not Evaluated	0
Reserva Biológica do Tinguá	Angiosperm	Bignoniaceae	Handroanthus	heptaphyllus	(Vell.) Mattos	BIGNONIACEAE Handroanthus heptaphyllus (Vell.) Mattos	RB01121001	RB	Jabot	P.J.F.P. Rodrigues	95	native	Least Concern	0
Reserva Biológica do Tinguá	Angiosperm	Bignoniaceae	Handroanthus	umbellatus	(Sond.) Mattos	BIGNONIACEAE Handroanthus umbellatus (Sond.) Mattos	RB00330595	RB	Reflora	H.C. de Lima	5941	native	Least Concern	0
Reserva Biológica do Tinguá	Angiosperm	Bignoniaceae	Jacaranda	micrantha	Cham.	BIGNONIACEAE Jacaranda micrantha Cham.	RBR00021964	RBR	Reflora	Levantamento Fitossciológico	196	native	Not Evaluated	0
Reserva Biológica do Tinguá	Angiosperm	Bignoniaceae	Jacaranda	puberula	Cham.	BIGNONIACEAE Jacaranda puberula Cham.	RB01200199	RB	Reflora	H.C. de Lima	8421	native	Least Concern	0
Reserva Biológica do Tinguá	Angiosperm	Bignoniaceae	Lundia	longa	(Vell.) DC.	BIGNONIACEAE Lundia longa (Vell.) DC.	RBR00021961	RBR	Reflora	A.L. Peixoto	11	native	Not Evaluated	0
Reserva Biológica do Tinguá	Angiosperm	Bignoniaceae	Mansoa	difficilis	(Cham.) Bureau & K.Schum.	BIGNONIACEAE Mansoa difficilis (Cham.) Bureau & K.Schum.	SPF00189990	SPF	Reflora	A.M. Calvente	251	native	Not Evaluated	0
Reserva Biológica do Tinguá	Angiosperm	Bignoniaceae	Mansoa	hymenaea	(DC.) A.H.Gentry	BIGNONIACEAE Mansoa hymenaea (DC.) A.H.Gentry	P02967245	P	Reflora	A. Glaziou	9529	native	Not Evaluated	1
Reserva Biológica do Tinguá	Angiosperm	Bignoniaceae	Sparattosperma	leucanthum	(Vell.) K.Schum.	BIGNONIACEAE Sparattosperma leucanthum (Vell.) K.Schum.	RBR00021965	RBR	Reflora	M.M.T. Rosa	434	native	Not Evaluated	0
Reserva Biológica do Tinguá	Angiosperm	Bignoniaceae	Stizophyllum	perforatum	(Cham.) Miers	BIGNONIACEAE Stizophyllum perforatum (Cham.) Miers	RBR00007846	RBR	Reflora	M.M.S. Conde	445	native	Not Evaluated	0
Reserva Biológica do Tinguá	Angiosperm	Bignoniaceae	Tabebuia	cassinoides	(Lam.) DC.	BIGNONIACEAE Tabebuia cassinoides (Lam.) DC.	RB00346963	RB	Reflora	S.J. Silva Neto	1719	native	Vulnerable	1
Reserva Biológica do Tinguá	Angiosperm	Bignoniaceae	Tanaecium	pyramidatum	(Rich.) L.G.Lohmann	BIGNONIACEAE Tanaecium pyramidatum (Rich.) L.G.Lohmann	RBR00028554	RBR	Reflora	S.J. Silva Neto	1613	native	Not Evaluated	0
Reserva Biológica do Tinguá	Angiosperm	Bignoniaceae	Tanaecium	selloi	(Spreng.) L.G.Lohmann	BIGNONIACEAE Tanaecium selloi (Spreng.) L.G.Lohmann	RB00422475	RB	Reflora	A.T. Ramalho	12	native	Not Evaluated	0
Reserva Biológica do Tinguá	Angiosperm	Boraginaceae	Cordia	latiloba	I.M.Johnst.	BORAGINACEAE Cordia latiloba I.M.Johnst.	RBR00008622	RBR	Reflora	A.T. Ramalho	24	native	Endangered	1
Reserva Biológica do Tinguá	Angiosperm	Boraginaceae	Cordia	magnoliifolia	Cham.	BORAGINACEAE Cordia magnoliifolia Cham.	RB00988735	RB	Reflora	M.G. Bovini	4035	native	Least Concern	0
Reserva Biológica do Tinguá	Angiosperm	Boraginaceae	Cordia	sellowiana	Cham.	BORAGINACEAE Cordia sellowiana Cham.	RB00330612	RB	Reflora	H.C. de Lima	5942	native	Not Evaluated	0
Reserva Biológica do Tinguá	Angiosperm	Boraginaceae	Cordia	trichoclada	DC.	BORAGINACEAE Cordia trichoclada DC.	RBR00021941	RBR	Reflora	Sem coletor	123	native	Least Concern	1
Reserva Biológica do Tinguá	Angiosperm	Boraginaceae	Cordia	trichotoma	(Vell.) Arráb. ex Steud.	BORAGINACEAE Cordia trichotoma (Vell.) Arráb. ex Steud.	RBR00008479	RBR	Reflora	A.T. Ramalho	26	native	Not Evaluated	0
Reserva Biológica do Tinguá	Angiosperm	Boraginaceae	Varronia	guazumifolia	Desv.	BORAGINACEAE Varronia guazumifolia Desv.	RB00395862	RB	Reflora	G.V. Somner	1037	native	Not Evaluated	0
Reserva Biológica do Tinguá	Angiosperm	Boraginaceae	Varronia	polycephala	Lam.	BORAGINACEAE Varronia polycephala Lam.	MBM395122	MBM	Reflora	M.S. Wängler	107	native	Not Evaluated	0
Reserva Biológica do Tinguá	Angiosperm	Bromeliaceae	Aechmea	fasciata	(Lindl.) Baker	BROMELIACEAE Aechmea fasciata (Lindl.) Baker	RB00530515	RB	Reflora	H. Zanellatto	250	native	Vulnerable	1
Reserva Biológica do Tinguá	Angiosperm	Bromeliaceae	Aechmea	nudicaulis	(L.) Griseb.	BROMELIACEAE Aechmea nudicaulis (L.) Griseb.	RB00333137	RB	Reflora	S.J. Silva Neto	764	native	Least Concern	0
Reserva Biológica do Tinguá	Angiosperm	Bromeliaceae	Aechmea	pectinata	Baker	BROMELIACEAE Aechmea pectinata Baker	RB00162329	RB	Reflora	S.J. Silva Neto	576	native	Least Concern	1
Reserva Biológica do Tinguá	Angiosperm	Bromeliaceae	Aechmea	triticina	Mez	BROMELIACEAE Aechmea triticina Mez	RB00170782	RB	Reflora	B.R. Silva	1050	native	Not Evaluated	1
Reserva Biológica do Tinguá	Angiosperm	Bromeliaceae	Aechmea	weilbachii	Didr.	BROMELIACEAE Aechmea weilbachii Didr.	RBR00022022	RBR	Reflora	D.M. Braz	7	native	Not Evaluated	1
Reserva Biológica do Tinguá	Angiosperm	Bromeliaceae	Ananas	bracteatus	(Lindl.) Schult. & Schult.f.	BROMELIACEAE Ananas bracteatus (Lindl.) Schult. & Schult.f.	RB00491254	RB	Reflora	L.M. Versieux	294	native	Not Evaluated	0
Reserva Biológica do Tinguá	Angiosperm	Bromeliaceae	Billbergia	amoena	(Lodd.) Lindl.	BROMELIACEAE Billbergia amoena (Lodd.) Lindl.	RB00133314	RB	Reflora	S.J. Silva Neto	579	native	Least Concern	0
Reserva Biológica do Tinguá	Angiosperm	Bromeliaceae	Billbergia	pyramidalis	(Sims) Lindl.	BROMELIACEAE Billbergia pyramidalis (Sims) Lindl.	RB00530538	RB	Reflora	H. Zanellatto	262	native	Data Deficient	1
Reserva Biológica do Tinguá	Angiosperm	Bromeliaceae	Billbergia	zebrina	(Herb.) Lindl.	BROMELIACEAE Billbergia zebrina (Herb.) Lindl.	RBR00022113	RBR	Reflora	M.M.S. Conde	471	native	Least Concern	0
Reserva Biológica do Tinguá	Angiosperm	Bromeliaceae	Canistropsis	microps	(E.Morren ex Mez) Leme	BROMELIACEAE Canistropsis microps (E.Morren ex Mez) Leme	HB000077888	HB	Jabot	E.M.C. Leme	773	native	Least Concern	1
Reserva Biológica do Tinguá	Angiosperm	Bromeliaceae	Catopsis	sessiliflora	(Ruiz & Pav.) Mez	BROMELIACEAE Catopsis sessiliflora (Ruiz & Pav.) Mez	RB00638626	RB	Reflora	B.R. Silva	1053	native	Not Evaluated	0
Reserva Biológica do Tinguá	Angiosperm	Bromeliaceae	Edmundoa	lindenii	(Regel) Leme	BROMELIACEAE Edmundoa lindenii (Regel) Leme	RB00484444	RB	Reflora	B.R. Silva	43	native	Least Concern	1
Reserva Biológica do Tinguá	Angiosperm	Bromeliaceae	Neoregelia	carolinae	(Beer) L.B.Sm.	BROMELIACEAE Neoregelia carolinae (Beer) L.B.Sm.	RB00606122	RB	Reflora	H. Zanellatto	256	native	Not Evaluated	1
Reserva Biológica do Tinguá	Angiosperm	Bromeliaceae	Neoregelia	coimbrae	E.Pereira	BROMELIACEAE Neoregelia coimbrae E.Pereira	RB00645588	RB	Reflora	H.C. de Lima	6484	native	Endangered	1
Reserva Biológica do Tinguá	Angiosperm	Bromeliaceae	Neoregelia	concentrica	(Vell.) L.B.Sm.	BROMELIACEAE Neoregelia concentrica (Vell.) L.B.Sm.	K000976430	K	Reflora	A. Castellanos	23136	native	Not Evaluated	1
Reserva Biológica do Tinguá	Angiosperm	Bromeliaceae	Neoregelia	farinosa	(Ule) L.B. Sm.	BROMELIACEAE Neoregelia farinosa (Ule) L.B. Sm.	US03981442	US	Reflora	R.G. Wilson	579	native	Least Concern	1
Reserva Biológica do Tinguá	Angiosperm	Bromeliaceae	Nidularium	fulgens	Lem.	BROMELIACEAE Nidularium fulgens Lem.	RB00530512	RB	Reflora	H. Zanellatto	273	native	Vulnerable	1
Reserva Biológica do Tinguá	Angiosperm	Bromeliaceae	Nidularium	longiflorum	Ule	BROMELIACEAE Nidularium longiflorum Ule	RB00207367	RB	Reflora	E.M.C. Leme	768	native	Least Concern	1
Reserva Biológica do Tinguá	Angiosperm	Bromeliaceae	Nidularium	rutilans	E.Morren	BROMELIACEAE Nidularium rutilans E.Morren	RB00241077	RB	Reflora	E.M.C. Leme	770	native	Not Evaluated	1
Reserva Biológica do Tinguá	Angiosperm	Bromeliaceae	Nidularium	scheremetiewii	Regel	BROMELIACEAE Nidularium scheremetiewii Regel	RBR00022030	RBR	Reflora	M.V.L. Pereira-Moura	614	native	Not Evaluated	1
Reserva Biológica do Tinguá	Angiosperm	Bromeliaceae	Nidularium	utriculosum	Ule	BROMELIACEAE Nidularium utriculosum Ule	RB00601297	RB	Reflora	H.C. de Lima	6487	native	Critically Endangered	1
Reserva Biológica do Tinguá	Angiosperm	Bromeliaceae	Pitcairnia	flammea	Lindl.	BROMELIACEAE Pitcairnia flammea Lindl.	RB00694253	RB	Reflora	C.N. Fraga	1725	native	Least Concern	0
Reserva Biológica do Tinguá	Angiosperm	Bromeliaceae	Portea	petropolitana	(Wawra) Mez	BROMELIACEAE Portea petropolitana (Wawra) Mez	RB00530539	RB	Reflora	H. Zanellatto	274	native	Least Concern	1
Reserva Biológica do Tinguá	Angiosperm	Bromeliaceae	Quesnelia	edmundoi	L.B.Sm.	BROMELIACEAE Quesnelia edmundoi L.B.Sm.	RB00530532	RB	Reflora	H. Zanellatto	272	native	Near Threatened	1
Reserva Biológica do Tinguá	Angiosperm	Bromeliaceae	Quesnelia	humilis	Mez	BROMELIACEAE Quesnelia humilis Mez	K000976630	K	Reflora	A. Castellanos	23140	native	Least Concern	1
Reserva Biológica do Tinguá	Angiosperm	Bromeliaceae	Quesnelia	lateralis	Wawra	BROMELIACEAE Quesnelia lateralis Wawra	RB00487139	RB	Reflora	H.C. de Lima	6627	native	Vulnerable	1
Reserva Biológica do Tinguá	Angiosperm	Bromeliaceae	Quesnelia	liboniana	(De Jongle) Mez	BROMELIACEAE Quesnelia liboniana (De Jongle) Mez	RB00327351	RB	Reflora	H.C. de Lima	5845	native	Near Threatened	1
Reserva Biológica do Tinguá	Angiosperm	Bromeliaceae	Quesnelia	quesneliana	(Brongn.) L.B.Sm.	BROMELIACEAE Quesnelia quesneliana (Brongn.) L.B.Sm.	RBR00022033	RBR	Reflora	L.S. Sylvestre	904	native	Not Evaluated	1
Reserva Biológica do Tinguá	Angiosperm	Bromeliaceae	Tillandsia	stricta	Sol.	BROMELIACEAE Tillandsia stricta Sol.	RB00239336	RB	Reflora	S.J. Silva Neto	1537	native	Not Evaluated	0
Reserva Biológica do Tinguá	Angiosperm	Bromeliaceae	Tillandsia	tenuifolia	L.	BROMELIACEAE Tillandsia tenuifolia L.	RBR00022218	RBR	Reflora	I.M. Silva	373	native	Least Concern	0
Reserva Biológica do Tinguá	Angiosperm	Bromeliaceae	Tillandsia	tricholepis	Baker	BROMELIACEAE Tillandsia tricholepis Baker	HB000036564	HB	Jabot	G.F.J. Pabst	8873	native	Least Concern	0
Reserva Biológica do Tinguá	Angiosperm	Bromeliaceae	Vriesea	bituminosa	Wawra	BROMELIACEAE Vriesea bituminosa Wawra	RB00265013	RB	Reflora	L. Heron	246	native	Least Concern	1
Reserva Biológica do Tinguá	Angiosperm	Bromeliaceae	Vriesea	carinata	Wawra	BROMELIACEAE Vriesea carinata Wawra	RB00530513	RB	Reflora	H. Zanellatto	263	native	Least Concern	1
Reserva Biológica do Tinguá	Angiosperm	Bromeliaceae	Vriesea	fenestralis	Linden & André	BROMELIACEAE Vriesea fenestralis Linden & André	RBR00022220	RBR	Reflora	L.S. Sylvestre	1159	native	Not Evaluated	1
Reserva Biológica do Tinguá	Angiosperm	Bromeliaceae	Vriesea	gigantea	Gaudich.	BROMELIACEAE Vriesea gigantea Gaudich.	RBR00022221	RBR	Reflora	L.S. Sylvestre	1160	native	Least Concern	0
Reserva Biológica do Tinguá	Angiosperm	Bromeliaceae	Vriesea	gradata	(Baker) Mez	BROMELIACEAE Vriesea gradata (Baker) Mez	RB00268365	RB	Reflora	S.J. Silva Neto	640	native	Not Evaluated	1
Reserva Biológica do Tinguá	Angiosperm	Bromeliaceae	Vriesea	incurvata	Gaudich.	BROMELIACEAE Vriesea incurvata Gaudich.	RB00530514	RB	Reflora	H. Zanellatto	264	native	Least Concern	1
Reserva Biológica do Tinguá	Angiosperm	Bromeliaceae	Vriesea	inflata	(Wawra) Wawra	BROMELIACEAE Vriesea inflata (Wawra) Wawra	RB00273347	RB	Reflora	S.J. Silva Neto	591	native	Least Concern	1
Reserva Biológica do Tinguá	Angiosperm	Bromeliaceae	Vriesea	philippocoburgii	Wawra	BROMELIACEAE Vriesea philippocoburgii Wawra	RB00530535	RB	Reflora	H. Zanellatto	255	native	Least Concern	1
Reserva Biológica do Tinguá	Angiosperm	Bromeliaceae	Vriesea	poenulata	(Baker) Mez	BROMELIACEAE Vriesea poenulata (Baker) Mez	RBR00022119	RBR	Reflora	M.M.S. Conde	453	native	Not Evaluated	1
Reserva Biológica do Tinguá	Angiosperm	Bromeliaceae	Vriesea	psittacina	(Hook.) Lindl.	BROMELIACEAE Vriesea psittacina (Hook.) Lindl.	RBR00022120	RBR	Reflora	L.S. Sylvestre	1151	native	Least Concern	1
Reserva Biológica do Tinguá	Angiosperm	Bromeliaceae	Vriesea	scalaris	E.Morren	BROMELIACEAE Vriesea scalaris E.Morren	RB00530511	RB	Reflora	H. Zanellatto	258	native	Least Concern	1
Reserva Biológica do Tinguá	Angiosperm	Bromeliaceae	Vriesea	simplex	(Vell.) Beer	BROMELIACEAE Vriesea simplex (Vell.) Beer	RBR00022125	RBR	Reflora	M.M.T. Rosa	434	native	Not Evaluated	1
Reserva Biológica do Tinguá	Angiosperm	Bromeliaceae	Vriesea	vagans	(L.B.Sm.) L.B.Sm.	BROMELIACEAE Vriesea vagans (L.B.Sm.) L.B.Sm.	RBR00018209	RBR	Reflora	L.S. Sylvestre	1156	native	Least Concern	1
Reserva Biológica do Tinguá	Angiosperm	Bromeliaceae	Wittrockia	superba	Lindm.	BROMELIACEAE Wittrockia superba Lindm.	RBR00022035	RBR	Reflora	L.S. Sylvestre	896	native	Endangered	1
Reserva Biológica do Tinguá	Angiosperm	Burseraceae	Protium	warmingianum	Marchand	BURSERACEAE Protium warmingianum Marchand	RBR00026059	RBR	Reflora	H.C. Rodrigues		native	Not Evaluated	0
Reserva Biológica do Tinguá	Angiosperm	Burseraceae	Protium	widgrenii	Engl.	BURSERACEAE Protium widgrenii Engl.	RB00062948	RB	Reflora	H.C de Lima	5954	native	Least Concern	1
Reserva Biológica do Tinguá	Angiosperm	Cactaceae	Hatiora	salicornioides	(Haw.) Britton & Rose	CACTACEAE Hatiora salicornioides (Haw.) Britton & Rose	RB00530525	RB	Reflora	H. Zanellatto	257	native	Not Evaluated	0
Reserva Biológica do Tinguá	Angiosperm	Cactaceae	Lepismium	houlletianum	(Lem.) Barthlott	CACTACEAE Lepismium houlletianum (Lem.) Barthlott	RBR00022225	RBR	Reflora	P. Germano-Filho	106	native	Least Concern	0
Reserva Biológica do Tinguá	Angiosperm	Cactaceae	Pereskia	aculeata	Mill.	CACTACEAE Pereskia aculeata Mill.	RB00530537	RB	Reflora	H. Zanellatto	268	native	Least Concern	0
Reserva Biológica do Tinguá	Angiosperm	Cactaceae	Rhipsalis	clavata	F.A.C.Weber	CACTACEAE Rhipsalis clavata F.A.C.Weber	RB01365759	RB	Reflora	J.M.A. Braga	16-045	native	Not Evaluated	1
Reserva Biológica do Tinguá	Angiosperm	Cactaceae	Rhipsalis	crispata	(Haw.) Pfeiff.	CACTACEAE Rhipsalis crispata (Haw.) Pfeiff.	RBR00022229	RBR	Reflora	A.L. Peixoto	6300	native	Data Deficient	1
Reserva Biológica do Tinguá	Angiosperm	Cactaceae	Rhipsalis	elliptica	G.Lindb. ex K.Schum.	CACTACEAE Rhipsalis elliptica G.Lindb. ex K.Schum.	RBR00022230	RBR	Reflora	M.V.L. Pereira-Moura	613	native	Least Concern	1
Reserva Biológica do Tinguá	Angiosperm	Cactaceae	Rhipsalis	juengeri	Barthlott & N.P.Taylor	CACTACEAE Rhipsalis juengeri Barthlott & N.P.Taylor	RB01156938	RB	Reflora	H.C. de Lima	8319	native	Not Evaluated	1
Reserva Biológica do Tinguá	Angiosperm	Cactaceae	Rhipsalis	lindbergiana	K.Schum.	CACTACEAE Rhipsalis lindbergiana K.Schum.	RBR00022226	RBR	Reflora	M.F. Freitas	245	native	Not Evaluated	0
Reserva Biológica do Tinguá	Angiosperm	Cactaceae	Rhipsalis	neves-armondii	K.Schum.	CACTACEAE Rhipsalis neves-armondii K.Schum.	R010029100	R	Reflora	M. Emmerich	857	native	Not Evaluated	1
Reserva Biológica do Tinguá	Angiosperm	Cactaceae	Rhipsalis	oblonga	Loefgr.	CACTACEAE Rhipsalis oblonga Loefgr.	RB01201142	RB	Reflora	H.C. de Lima	8275	native	Near Threatened	1
Reserva Biológica do Tinguá	Angiosperm	Cactaceae	Rhipsalis	pachyptera	Pfeiff.	CACTACEAE Rhipsalis pachyptera Pfeiff.	SPF00191347	SPF	Reflora	A.M. Calvente	250	native	Not Evaluated	1
Reserva Biológica do Tinguá	Angiosperm	Cactaceae	Rhipsalis	puniceodiscus	G.Lindb.	CACTACEAE Rhipsalis puniceodiscus G.Lindb.	RB00492392	RB	Reflora	H. Zanellatto	252	native	Not Evaluated	1
Reserva Biológica do Tinguá	Angiosperm	Cactaceae	Schlumbergera	truncata	(Haw.) Moran	CACTACEAE Schlumbergera truncata (Haw.) Moran	RB00487189	RB	Reflora	H.C. de Lima	6626	native	Least Concern	1
Reserva Biológica do Tinguá	Angiosperm	Calophyllaceae	Kielmeyera	insignis	Saddi	CALOPHYLLACEAE Kielmeyera insignis Saddi	RB00348719	RB	Jabot	W. da Silva	1	native	Endangered	1
Reserva Biológica do Tinguá	Angiosperm	Campanulaceae	Centropogon	cornutus	(L.) Druce	CAMPANULACEAE Centropogon cornutus (L.) Druce	RBR00022234	RBR	Reflora	M.M.T. Rosa	341	native	Not Evaluated	0
Reserva Biológica do Tinguá	Angiosperm	Campanulaceae	Siphocampylus	convolvulaceus	(Cham.) G.Don	CAMPANULACEAE Siphocampylus convolvulaceus (Cham.) G.Don	RB00987917	RB	Reflora	M.G. Bovini	4019	native	Not Evaluated	1
Reserva Biológica do Tinguá	Angiosperm	Cannabaceae	Trema	micranthum	(L.) Blume	CANNABACEAE Trema micranthum (L.) Blume	RB00531988	RB	Reflora	L.A. Pereira	1669	native	Not Evaluated	0
Reserva Biológica do Tinguá	Angiosperm	Cannaceae	Canna	indica	L.	CANNACEAE Canna indica L.	RBR00022236	RBR	Reflora	M.M.T. Rosa	360	native	Not Evaluated	0
Reserva Biológica do Tinguá	Angiosperm	Cannaceae	Canna	paniculata	Ruiz & Pav.	CANNACEAE Canna paniculata Ruiz & Pav.	RBR00022237	RBR	Reflora	M.M.T. Rosa	423	native	Not Evaluated	0
Reserva Biológica do Tinguá	Angiosperm	Cardiopteridaceae	Citronella	paniculata	(Mart.) R.A.Howard	CARDIOPTERIDACEAE Citronella paniculata (Mart.) R.A.Howard	RBR00025958	RBR	Reflora	H.C. Rodrigues		native	Not Evaluated	0
Reserva Biológica do Tinguá	Angiosperm	Caricaceae	Jacaratia	heptaphylla	(Vell.) A.DC.	CARICACEAE Jacaratia heptaphylla (Vell.) A.DC.	RB00334316	RB	Reflora	M.G. Bovini	2180	native	Not Evaluated	1
Reserva Biológica do Tinguá	Angiosperm	Caricaceae	Jacaratia	spinosa	(Aubl.) A.DC.	CARICACEAE Jacaratia spinosa (Aubl.) A.DC.	RB00066230	RB	Reflora	H.C de Lima	6022	native	Least Concern	0
Reserva Biológica do Tinguá	Angiosperm	Caryocaraceae	Caryocar	edule	Casar.	CARYOCARACEAE Caryocar edule Casar.	RB00066303	RB	Reflora	M.G. Bovini	2148	native	Least Concern	1
Reserva Biológica do Tinguá	Angiosperm	Celastraceae	Celastrus	liebmannii	Standl.	CELASTRACEAE Celastrus liebmannii Standl.	RB01200158	RB	Reflora	H.C. de Lima	8383	native	Not Evaluated	1
Reserva Biológica do Tinguá	Angiosperm	Celastraceae	Cheiloclinium	cognatum	(Miers) A.C.Sm.	CELASTRACEAE Cheiloclinium cognatum (Miers) A.C.Sm.	RBR00025666	RBR	Reflora	L.S. Sylvestre	1124	native	Not Evaluated	0
Reserva Biológica do Tinguá	Angiosperm	Celastraceae	Elachyptera	micrantha	(Cambess.) A.C.Sm.	CELASTRACEAE Elachyptera micrantha (Cambess.) A.C.Sm.	RB00330743	RB	Reflora	S.J. Silva Neto	1690	native	Least Concern	1
Reserva Biológica do Tinguá	Angiosperm	Celastraceae	Monteverdia	aquifolium	(Mart.) Biral	CELASTRACEAE Monteverdia aquifolium (Mart.) Biral	K001137357	K	Reflora	A. Glaziou	9590	native	Least Concern	1
Reserva Biológica do Tinguá	Angiosperm	Celastraceae	Monteverdia	ardisiifolia	(Reissek) Biral	CELASTRACEAE Monteverdia ardisiifolia (Reissek) Biral	RB00066995	RB	Reflora	M.G. Bovini	2164	native	Least Concern	1
Reserva Biológica do Tinguá	Angiosperm	Celastraceae	Monteverdia	brasiliensis	(Mart.) Biral	CELASTRACEAE Monteverdia brasiliensis (Mart.) Biral	RB00068195	RB	Reflora	H.C de Lima	5898	native	Least Concern	1
Reserva Biológica do Tinguá	Angiosperm	Celastraceae	Monteverdia	communis	(Reissek) Biral	CELASTRACEAE Monteverdia communis (Reissek) Biral	MBM313426	MBM	Reflora	H.C. de Lima	5898	native	Vulnerable	1
Reserva Biológica do Tinguá	Angiosperm	Celastraceae	Monteverdia	evonymoides	(Reissek) Biral	CELASTRACEAE Monteverdia evonymoides (Reissek) Biral	RB01112271	RB	Jabot	P.J.F.P. Rodrigues	20	native	Not Evaluated	0
Reserva Biológica do Tinguá	Angiosperm	Celastraceae	Monteverdia	gonoclada	(Mart.) Biral	CELASTRACEAE Monteverdia gonoclada (Mart.) Biral	RB00781786	RB	Reflora	D.R.M. Neves	1277	native	Not Evaluated	0
Reserva Biológica do Tinguá	Angiosperm	Celastraceae	Monteverdia	subalata	(Reissek) Biral	CELASTRACEAE Monteverdia subalata (Reissek) Biral	RB00067872	RB	Jabot	S.J. Silva Neto	1638	native	Not Evaluated	1
Reserva Biológica do Tinguá	Angiosperm	Celastraceae	Salacia	grandifolia	(Mart.) G.Don	CELASTRACEAE Salacia grandifolia (Mart.) G.Don	RBR00039083	RBR	Reflora	B.L. Tiellet	09	native	Not Evaluated	1
Reserva Biológica do Tinguá	Angiosperm	Celastraceae	Tontelea	corcovadensis	Glaz. ex A.C.Sm.	CELASTRACEAE Tontelea corcovadensis Glaz. ex A.C.Sm.	RB00123554	RB	Reflora	F. Guerra		native	Endangered	1
Reserva Biológica do Tinguá	Angiosperm	Celastraceae	Tontelea	passiflora	(Vell.) Lombardi	CELASTRACEAE Tontelea passiflora (Vell.) Lombardi	RB00330756	RB	Reflora	S.J. Silva Neto	1478	native	Not Evaluated	0
Reserva Biológica do Tinguá	Angiosperm	Chloranthaceae	Hedyosmum	brasiliense	Mart. ex Miq.	CHLORANTHACEAE Hedyosmum brasiliense Mart. ex Miq.	RB01112255	RB	Jabot	P.J.F.P. Rodrigues	4	native	Not Evaluated	0
Reserva Biológica do Tinguá	Angiosperm	Chrysobalanaceae	Couepia	parvifolia	Prance	CHRYSOBALANACEAE Couepia parvifolia Prance	RB01177517	RB	Reflora	H.C. de Lima	8323	native	Endangered	1
Reserva Biológica do Tinguá	Angiosperm	Chrysobalanaceae	Couepia	venosa	Prance	CHRYSOBALANACEAE Couepia venosa Prance	RBR00022257	RBR	Reflora	M.M.T. Rosa		native	Least Concern	1
Reserva Biológica do Tinguá	Angiosperm	Chrysobalanaceae	Hirtella	hebeclada	Moric. ex DC.	CHRYSOBALANACEAE Hirtella hebeclada Moric. ex DC.	RB00358683	RB	Reflora	W. da Silva	13	native	Least Concern	0
Reserva Biológica do Tinguá	Angiosperm	Chrysobalanaceae	Leptobalanus	octandrus	(Hoffmanns. ex Roem. & Schult.) Sothers & Prance	CHRYSOBALANACEAE Leptobalanus octandrus (Hoffmanns. ex Roem. & Schult.) Sothers & Prance	RBR00022261	RBR	Reflora	Sem coletor		native	Not Evaluated	0
Reserva Biológica do Tinguá	Angiosperm	Chrysobalanaceae	Licania	kunthiana	Hook.f.	CHRYSOBALANACEAE Licania kunthiana Hook.f.	RB01115357	RB	Reflora	F.F. Negreiros	51	native	Not Evaluated	0
Reserva Biológica do Tinguá	Angiosperm	Chrysobalanaceae	Licania	riedelii	Prance	CHRYSOBALANACEAE Licania riedelii Prance	RBR00022264	RBR	Reflora	Sem coletor		native	Least Concern	1
Reserva Biológica do Tinguá	Angiosperm	Chrysobalanaceae	Parinari	brasiliensis	(Schott) Hook.f.	CHRYSOBALANACEAE Parinari brasiliensis (Schott) Hook.f.	RB01177518	RB	Reflora	H.C. de Lima	8324	native	Least Concern	1
Reserva Biológica do Tinguá	Angiosperm	Cleomaceae	Tarenaya	atropurpurea	(Schott) Soares Neto & Roalson	CLEOMACEAE Tarenaya atropurpurea (Schott) Soares Neto & Roalson	RB00678610	RB	Reflora	Sem coletor		native	Not Evaluated	1
Reserva Biológica do Tinguá	Angiosperm	Clethraceae	Clethra	scabra	Pers.	CLETHRACEAE Clethra scabra Pers.	RB00071359	RB	Reflora	H.C de Lima	5984	native	Least Concern	0
Reserva Biológica do Tinguá	Angiosperm	Clusiaceae	Clusia	criuva	Cambess.	CLUSIACEAE Clusia criuva Cambess.	RB01200201	RB	Reflora	H.C. de Lima	8423	native	Least Concern	0
Reserva Biológica do Tinguá	Angiosperm	Clusiaceae	Clusia	lanceolata	Cambess.	CLUSIACEAE Clusia lanceolata Cambess.	RB00121294	RB	Reflora	H.C. de Lima	5926	native	Not Evaluated	1
Reserva Biológica do Tinguá	Angiosperm	Clusiaceae	Clusia	mexiae	P.F.Stevens	CLUSIACEAE Clusia mexiae P.F.Stevens	RB01200218	RB	Reflora	H.C. de Lima	8439	native	Not Evaluated	0
Reserva Biológica do Tinguá	Angiosperm	Clusiaceae	Garcinia	brasiliensis	Mart.	CLUSIACEAE Garcinia brasiliensis Mart.	RB00120508	RB	Reflora	P.R. Farág	187	native	Not Evaluated	1
Reserva Biológica do Tinguá	Angiosperm	Clusiaceae	Garcinia	gardneriana	(Planch. & Triana) Zappi	CLUSIACEAE Garcinia gardneriana (Planch. & Triana) Zappi	RB00346830	RB	Jabot	S.J. Silva Neto	458	native	Not Evaluated	0
Reserva Biológica do Tinguá	Angiosperm	Clusiaceae	Tovomita	glazioviana	Engl.	CLUSIACEAE Tovomita glazioviana Engl.	RB00330713	RB	Reflora	M.G. Bovini	2204	native	Not Evaluated	1
Reserva Biológica do Tinguá	Angiosperm	Clusiaceae	Tovomitopsis	paniculata	(Spreng.) Planch. & Triana	CLUSIACEAE Tovomitopsis paniculata (Spreng.) Planch. & Triana	RBR00022253	RBR	Reflora	M.M.S. Conde	449	native	Not Evaluated	1
Reserva Biológica do Tinguá	Angiosperm	Clusiaceae	Tovomitopsis	saldanhae	Engl.	CLUSIACEAE Tovomitopsis saldanhae Engl.	RBR00035043	RBR	SpeciesLink	H.C. de Lima	6615	native	Not Evaluated	1
Reserva Biológica do Tinguá	Angiosperm	Combretaceae	Terminalia	januariensis	DC.	COMBRETACEAE Terminalia januariensis DC.	RBR00026022	RBR	Reflora	H.C. Rodrigues		native	Least Concern	1
Reserva Biológica do Tinguá	Angiosperm	Combretaceae	Terminalia	kleinii	(Exell) Gere & Boatwr.	COMBRETACEAE Terminalia kleinii (Exell) Gere & Boatwr.	RB00984853	RB	Jabot	F.F. Negreiros	18	native	Least Concern	1
Reserva Biológica do Tinguá	Angiosperm	Commelinaceae	Commelina	diffusa	Burm.f.	COMMELINACEAE Commelina diffusa Burm.f.	RBR00022256	RBR	Reflora	V.P. Barbosa	1	non native	Not Evaluated	0
Reserva Biológica do Tinguá	Angiosperm	Commelinaceae	Commelina	obliqua	Vahl	COMMELINACEAE Commelina obliqua Vahl	NY00498159	NY	Reflora	F. Guerra		native	Not Evaluated	0
Reserva Biológica do Tinguá	Angiosperm	Commelinaceae	Dichorisandra	fluminensis	Brade	COMMELINACEAE Dichorisandra fluminensis Brade	RB01390560	RB	Jabot	M.S.Wängler	2159	native	Data Deficient	1
Reserva Biológica do Tinguá	Angiosperm	Commelinaceae	Dichorisandra	thyrsiflora	J.C.Mikan	COMMELINACEAE Dichorisandra thyrsiflora J.C.Mikan	RB00347241	RB	Reflora	I.M. Silva	482	native	Not Evaluated	1
Reserva Biológica do Tinguá	Angiosperm	Commelinaceae	Tradescantia	chrysophylla	M.Pell.	COMMELINACEAE Tradescantia chrysophylla M.Pell.	RB01093058	RB	Reflora	L.S.B. Calazans	132	native	Not Evaluated	1
Reserva Biológica do Tinguá	Angiosperm	Commelinaceae	Tradescantia	fluminensis	Vell.	COMMELINACEAE Tradescantia fluminensis Vell.	RFA38454	RFA	SpeciesLink	L.S.B. Calazans	128	native	Not Evaluated	0
Reserva Biológica do Tinguá	Angiosperm	Commelinaceae	Tradescantia	zebrina	Heynh. ex Bosse	COMMELINACEAE Tradescantia zebrina Heynh. ex Bosse	RB01093059	RB	Reflora	L.S.B. Calazans	135	non native	Not Evaluated	0
Reserva Biológica do Tinguá	Angiosperm	Connaraceae	Connarus	rostratus	(Vell.) L.B.Sm.	CONNARACEAE Connarus rostratus (Vell.) L.B.Sm.	RB00676666	RB	Jabot	C.H.R. de Paula	593	native	Least Concern	1
Reserva Biológica do Tinguá	Angiosperm	Convolvulaceae	Camonea	umbellata	(L.) A.R. Simões & Staples	CONVOLVULACEAE Camonea umbellata (L.) A.R. Simões & Staples	RB00397515	RB	Reflora	G.V. Somner	1061	native	Not Evaluated	0
Reserva Biológica do Tinguá	Angiosperm	Convolvulaceae	Evolvulus	martii	Colla	CONVOLVULACEAE Evolvulus martii Colla	ALCB053691	ALCB	Reflora	H.C. de Lima	8609	native	Not Evaluated	0
Reserva Biológica do Tinguá	Angiosperm	Convolvulaceae	Ipomoea	aristolochiifolia	G.Don	CONVOLVULACEAE Ipomoea aristolochiifolia G.Don	RBR00018076	RBR	Reflora	M.V. Paes	1	native	Not Evaluated	0
Reserva Biológica do Tinguá	Angiosperm	Convolvulaceae	Ipomoea	ramosissima	(Poir.) Choisy	CONVOLVULACEAE Ipomoea ramosissima (Poir.) Choisy	SPF00225307	SPF	Reflora	L.A.S. Faria	8	native	Not Evaluated	0
Reserva Biológica do Tinguá	Angiosperm	Costaceae	Costus	spiralis	(Jacq.) Roscoe	COSTACEAE Costus spiralis (Jacq.) Roscoe	RB01365896	RB	Reflora	J.M.A. Braga	16-039	native	Not Evaluated	0
Reserva Biológica do Tinguá	Angiosperm	Cucurbitaceae	Cayaponia	pilosa	(Vell.) Cogn.	CUCURBITACEAE Cayaponia pilosa (Vell.) Cogn.	RB00330675	RB	Reflora	M.G. Bovini	2209	native	Not Evaluated	1
Reserva Biológica do Tinguá	Angiosperm	Cucurbitaceae	Cayaponia	trifoliolata	(Cogn.) Cogn.	CUCURBITACEAE Cayaponia trifoliolata (Cogn.) Cogn.	RBR00004181	RBR	Reflora	M.M.T. Rosa	364	native	Not Evaluated	1
Reserva Biológica do Tinguá	Angiosperm	Cucurbitaceae	Gurania	subumbellata	(Miq.) Cogn.	CUCURBITACEAE Gurania subumbellata (Miq.) Cogn.	RBR00022552	RBR	Reflora	H.R.P. Lima	401	native	Not Evaluated	0
Reserva Biológica do Tinguá	Angiosperm	Cucurbitaceae	Melothria	cucumis	Vell.	CUCURBITACEAE Melothria cucumis Vell.	RBR00021930	RBR	Reflora	G.V. Somner	802	native	Not Evaluated	0
Reserva Biológica do Tinguá	Angiosperm	Cucurbitaceae	Wilbrandia	verticillata	(Vell.) Cogn.	CUCURBITACEAE Wilbrandia verticillata (Vell.) Cogn.	RBR00007010	RBR	Reflora	M.M.T. Rosa	442	native	Not Evaluated	1
Reserva Biológica do Tinguá	Angiosperm	Cunoniaceae	Lamanonia	ternata	Vell.	CUNONIACEAE Lamanonia ternata Vell.	RB00073219	RB	Reflora	M.G. Bovini	2165	native	Not Evaluated	0
Reserva Biológica do Tinguá	Angiosperm	Cunoniaceae	Weinmannia	humilis	Engl.	CUNONIACEAE Weinmannia humilis Engl.	RB00077044	RB	Reflora	H.C de Lima	5985	native	Not Evaluated	1
Reserva Biológica do Tinguá	Angiosperm	Cunoniaceae	Weinmannia	paulliniifolia	Pohl ex Ser.	CUNONIACEAE Weinmannia paulliniifolia Pohl ex Ser.	RB00073162	RB	Reflora	H.C de Lima	5993	native	Near Threatened	0
Reserva Biológica do Tinguá	Angiosperm	Cyclanthaceae	Asplundia	brachypus	(Drude) Harling	CYCLANTHACEAE Asplundia brachypus (Drude) Harling	RB00346622	RB	Reflora	S.J. Silva Neto	1644	native	Not Evaluated	1
Reserva Biológica do Tinguá	Angiosperm	Cyclanthaceae	Thoracocarpus	bissectus	(Vell.) Harling	CYCLANTHACEAE Thoracocarpus bissectus (Vell.) Harling	RB00346623	RB	Reflora	A.C. Brade	18616	native	Not Evaluated	0
Reserva Biológica do Tinguá	Angiosperm	Cyperaceae	Carex	sellowiana	Schltdl.	CYPERACEAE Carex sellowiana Schltdl.	RB00347021	RB	Reflora	S.J. Silva Neto	1666	native	Not Evaluated	0
Reserva Biológica do Tinguá	Angiosperm	Cyperaceae	Hypolytrum	schraderianum	Nees	CYPERACEAE Hypolytrum schraderianum Nees	RB00346556	RB	Reflora	L.S. Sylvestre	1488	native	Not Evaluated	0
Reserva Biológica do Tinguá	Angiosperm	Cyperaceae	Lagenocarpus	minarum	(Nees) Kuntze	CYPERACEAE Lagenocarpus minarum (Nees) Kuntze	RB00348769	RB	Reflora	H.C. de Lima	5999	native	Not Evaluated	0
Reserva Biológica do Tinguá	Angiosperm	Cyperaceae	Rhynchospora	graminifolia	(Brongn.) L.B.Sm.	CYPERACEAE Rhynchospora graminifolia (Brongn.) L.B.Sm.	RB00346630	RB	Jabot	D. Sucre	2265	native	Not Evaluated	1
Reserva Biológica do Tinguá	Angiosperm	Cyperaceae	Rhynchospora	macrantha	(Kunth) W.W. Thomas	CYPERACEAE Rhynchospora macrantha (Kunth) W.W. Thomas	RB00348770	RB	Reflora	L.S. Sylvestre	1489	native	Not Evaluated	1
Reserva Biológica do Tinguá	Angiosperm	Cyperaceae	Rhynchospora	orbignyana	(Brongn.) L.B.Sm.	CYPERACEAE Rhynchospora orbignyana (Brongn.) L.B.Sm.	P00259874	P	Reflora	R. Galvão	6	native	Not Evaluated	1
Reserva Biológica do Tinguá	Angiosperm	Dichapetalaceae	Stephanopodium	estrellense	Baill.	DICHAPETALACEAE Stephanopodium estrellense Baill.	RBR00025959	RBR	Jabot	H.C. Rodrigues		native	Endangered	1
Reserva Biológica do Tinguá	Angiosperm	Dilleniaceae	Davilla	glaziovii	Eichler	DILLENIACEAE Davilla glaziovii Eichler	RB01456331	RB	Jabot	M.D.F. Araujo	88	native	Endangered	1
Reserva Biológica do Tinguá	Angiosperm	Dilleniaceae	Davilla	rugosa	Poir.	DILLENIACEAE Davilla rugosa Poir.	RB00395912	RB	Reflora	G.V. Somner	1040	native	Not Evaluated	0
Reserva Biológica do Tinguá	Angiosperm	Dioscoreaceae	Dioscorea	grisebachii	Kunth	DIOSCOREACEAE Dioscorea grisebachii Kunth	RB00348477	RB	Reflora	S.J. Silva Neto	1648	native	Not Evaluated	1
Reserva Biológica do Tinguá	Angiosperm	Dioscoreaceae	Dioscorea	piperifolia	Humb. & Bonpl. ex Willd.	DIOSCOREACEAE Dioscorea piperifolia Humb. & Bonpl. ex Willd.	RB00489254	RB	Reflora	A.C. Brade	18622	native	Not Evaluated	0
Reserva Biológica do Tinguá	Angiosperm	Dioscoreaceae	Dioscorea	sinuata	Vell.	DIOSCOREACEAE Dioscorea sinuata Vell.	RB01365892	RB	Reflora	J.M.A. Braga	16-034	native	Not Evaluated	0
Reserva Biológica do Tinguá	Angiosperm	Elaeocarpaceae	Sloanea	guianensis	(Aubl.) Benth.	ELAEOCARPACEAE Sloanea guianensis (Aubl.) Benth.	RBR00026028	RBR	Reflora	H.C. Rodrigues		native	Not Evaluated	0
Reserva Biológica do Tinguá	Angiosperm	Elaeocarpaceae	Sloanea	hirsuta	(Schott) Planch. ex Benth.	ELAEOCARPACEAE Sloanea hirsuta (Schott) Planch. ex Benth.	RB01200236	RB	Reflora	H.C. de Lima	8457	native	Least Concern	1
Reserva Biológica do Tinguá	Angiosperm	Elaeocarpaceae	Sloanea	obtusifolia	(Moric.) Schum.	ELAEOCARPACEAE Sloanea obtusifolia (Moric.) Schum.	P05606981	P	Reflora	R. Galvão	1	native	Endangered	1
Reserva Biológica do Tinguá	Angiosperm	Ericaceae	Agarista	uleana	(Sleumer) Judd	ERICACEAE Agarista uleana (Sleumer) Judd	RB01200232	RB	Reflora	H.C. de Lima	8453	native	Vulnerable	1
Reserva Biológica do Tinguá	Angiosperm	Erythropalaceae	Heisteria	silvianii	Schwacke	ERYTHROPALACEAE Heisteria silvianii Schwacke	RB01200242	RB	Reflora	H.C. de Lima	8463	native	Not Evaluated	1
Reserva Biológica do Tinguá	Angiosperm	Erythroxylaceae	Erythroxylum	citrifolium	A.St.-Hil.	ERYTHROXYLACEAE Erythroxylum citrifolium A.St.-Hil.	RB00079739	RB	Reflora	M.G. Bovini	2197	native	Not Evaluated	0
Reserva Biológica do Tinguá	Angiosperm	Erythroxylaceae	Erythroxylum	coelophlebium	Mart.	ERYTHROXYLACEAE Erythroxylum coelophlebium Mart.	RB00078875	RB	Reflora	A.C. Brade	18641	native	Least Concern	1
Reserva Biológica do Tinguá	Angiosperm	Erythroxylaceae	Erythroxylum	cuspidifolium	Mart.	ERYTHROXYLACEAE Erythroxylum cuspidifolium Mart.	RB01182500	RB	Reflora	M.G. Bovini	4187	native	Not Evaluated	1
Reserva Biológica do Tinguá	Angiosperm	Erythroxylaceae	Erythroxylum	pulchrum	A.St.-Hil.	ERYTHROXYLACEAE Erythroxylum pulchrum A.St.-Hil.	RB00909966	RB	Reflora	H.C. de Lima	7926	native	Least Concern	1
Reserva Biológica do Tinguá	Angiosperm	Erythroxylaceae	Erythroxylum	subsessile	(Mart.) O.E.Schulz	ERYTHROXYLACEAE Erythroxylum subsessile (Mart.) O.E.Schulz	RBfoto00292249	RB	Jabot	J.B.E. Pohl	4418	native	Not Evaluated	1
Reserva Biológica do Tinguá	Angiosperm	Euphorbiaceae	Actinostemon	concolor	(Spreng.) Müll.Arg.	EUPHORBIACEAE Actinostemon concolor (Spreng.) Müll.Arg.	US01290192	US	SpeciesLink	G.F.J. Pabst	5409	native	Not Evaluated	0
Reserva Biológica do Tinguá	Angiosperm	Euphorbiaceae	Actinostemon	klotzschii	(Didr.) Pax	EUPHORBIACEAE Actinostemon klotzschii (Didr.) Pax	RB01050808	RB	Reflora	T.D. Gaui	263	native	Not Evaluated	0
Reserva Biológica do Tinguá	Angiosperm	Euphorbiaceae	Actinostemon	verticillatus	(Klotzsch) Baill.	EUPHORBIACEAE Actinostemon verticillatus (Klotzsch) Baill.	RBR00019023	RBR	Reflora	I.M. Silva	341	native	Least Concern	1
Reserva Biológica do Tinguá	Angiosperm	Euphorbiaceae	Alchornea	glandulosa	Poepp. & Endl.	EUPHORBIACEAE Alchornea glandulosa Poepp. & Endl.	RBR00022461	RBR	Reflora	M.V.L. Pereira-Moura	631	native	Not Evaluated	0
Reserva Biológica do Tinguá	Angiosperm	Euphorbiaceae	Aparisthmium	cordatum	(A.Juss.) Baill.	EUPHORBIACEAE Aparisthmium cordatum (A.Juss.) Baill.	RB00080566	RB	Reflora	S.J. Silva Neto	470	native	Not Evaluated	0
Reserva Biológica do Tinguá	Angiosperm	Euphorbiaceae	Caryodendron	grandifolium	(Müll.Arg.) Pax	EUPHORBIACEAE Caryodendron grandifolium (Müll.Arg.) Pax	RB01178844	RB	Reflora	Erade	180635	native	Least Concern	1
Reserva Biológica do Tinguá	Angiosperm	Euphorbiaceae	Croton	celtidifolius	Baill.	EUPHORBIACEAE Croton celtidifolius Baill.	R010076329; R010076330	RBR	Reflora	Sônia		native	Least Concern	1
Reserva Biológica do Tinguá	Angiosperm	Euphorbiaceae	Croton	lundianus	(Didr.) Müll.Arg.	EUPHORBIACEAE Croton lundianus (Didr.) Müll.Arg.	RBR00019121	RBR	Reflora	M.M.T. Rosa	373	native	Not Evaluated	0
Reserva Biológica do Tinguá	Angiosperm	Euphorbiaceae	Croton	macrobothrys	Baill.	EUPHORBIACEAE Croton macrobothrys Baill.	RB00467620	RB	Reflora	H.C. de Lima	6563	native	Least Concern	1
Reserva Biológica do Tinguá	Angiosperm	Euphorbiaceae	Croton	organensis	Baill.	EUPHORBIACEAE Croton organensis Baill.	RB00083875	RB	Reflora	H.C de Lima	5925	native	Least Concern	1
Reserva Biológica do Tinguá	Angiosperm	Euphorbiaceae	Dalechampia	ficifolia	Lam.	EUPHORBIACEAE Dalechampia ficifolia Lam.	RBR00019520	RBR	Reflora	I.M. Silva	412	native	Not Evaluated	0
Reserva Biológica do Tinguá	Angiosperm	Euphorbiaceae	Mabea	piriri	Aubl.	EUPHORBIACEAE Mabea piriri Aubl.	RBR00028801	RBR	Reflora	S.J. Silva Neto	472	native	Not Evaluated	0
Reserva Biológica do Tinguá	Angiosperm	Euphorbiaceae	Manihot	grahamii	Hook.	EUPHORBIACEAE Manihot grahamii Hook.	RBR00022463	RBR	Reflora	I.M. Silva	446	native	Least Concern	0
Reserva Biológica do Tinguá	Angiosperm	Euphorbiaceae	Microstachys	serrulata	(Mart.) Müll.Arg.	EUPHORBIACEAE Microstachys serrulata (Mart.) Müll.Arg..	R98756	R	Jabot			native	Not Evaluated	0
Reserva Biológica do Tinguá	Angiosperm	Euphorbiaceae	Pausandra	morisiana	(Casar.) Radlk.	EUPHORBIACEAE Pausandra morisiana (Casar.) Radlk.	RB00087250	RB	Reflora	A.C. Brade	18627	native	Least Concern	1
Reserva Biológica do Tinguá	Angiosperm	Euphorbiaceae	Plukenetia	serrata	(Vell.) L.J.Gillespie	EUPHORBIACEAE Plukenetia serrata (Vell.) L.J.Gillespie	RB00396974	RB	Reflora	G.V. Sommer	1050	native	Least Concern	0
Reserva Biológica do Tinguá	Angiosperm	Euphorbiaceae	Sapium	glandulosum	(L.) Morong	EUPHORBIACEAE Sapium glandulosum (L.) Morong	RB00088572	RB	Reflora	S.J. Silva Neto	1585	native	Not Evaluated	0
Reserva Biológica do Tinguá	Angiosperm	Euphorbiaceae	Sebastiania	brasiliensis	Spreng.	EUPHORBIACEAE Sebastiania brasiliensis Spreng.	RB01111542	RB	Jabot	P.J.F.P. Rodrigues	1	native	Not Evaluated	0
Reserva Biológica do Tinguá	Angiosperm	Euphorbiaceae	Senefeldera	verticillata	(Vell.) Croizat	EUPHORBIACEAE Senefeldera verticillata (Vell.) Croizat	RB01396471	RB	Reflora	H.C. de Lima	8711	native	Least Concern	1
Reserva Biológica do Tinguá	Angiosperm	Euphorbiaceae	Tetrorchidium	rubrivenium	Poepp.	EUPHORBIACEAE Tetrorchidium rubrivenium Poepp.	RBR00029366	RBR	Reflora	L.S. Sylvestre	1113	native	Least Concern	0
Reserva Biológica do Tinguá	Angiosperm	Fabaceae	Anadenanthera	peregrina	(L.) Speg.	FABACEAE Anadenanthera peregrina (L.) Speg.	HRJ00000745	HRJ	Jabot	Krausil	523	native	Not Evaluated	0
Reserva Biológica do Tinguá	Angiosperm	Fabaceae	Andira	fraxinifolia	Benth.	FABACEAE Andira fraxinifolia Benth.	RB00168588	RB	Jabot	H.C. de Lima	5243	native	Least Concern	0
Reserva Biológica do Tinguá	Angiosperm	Fabaceae	Andira	ormosioides	Benth.	FABACEAE Andira ormosioides Benth.	RB00424784	RB	Reflora	H.C. de Lima	6483	native	Least Concern	1
Reserva Biológica do Tinguá	Angiosperm	Fabaceae	Apuleia	leiocarpa	(Vogel) J.F.Macbr.	FABACEAE Apuleia leiocarpa (Vogel) J.F.Macbr.	RB00272387	RB	Reflora	H.C. de Lima	6405	native	Vulnerable	0
Reserva Biológica do Tinguá	Angiosperm	Fabaceae	Barnebydendron	riedelii	(Tul.) J.H.Kirkbr.	FABACEAE Barnebydendron riedelii (Tul.) J.H.Kirkbr.	P00281338	P	Reflora	A. Glaziou	6839-a	native	Not Evaluated	0
Reserva Biológica do Tinguá	Angiosperm	Fabaceae	Bauhinia	forficata	Link	FABACEAE Bauhinia forficata Link	RB00136764	RB	Reflora	M.G. Bovini	2116	native	Not Evaluated	0
Reserva Biológica do Tinguá	Angiosperm	Fabaceae	Cassia	ferruginea	(Schrad.) Schrad. ex DC.	FABACEAE Cassia ferruginea (Schrad.) Schrad. ex DC.	RB00359038	RB	Reflora	W. da Silva	15	native	Not Evaluated	0
Reserva Biológica do Tinguá	Angiosperm	Fabaceae	Centrolobium	robustum	(Vell.) Mart. ex Benth.	FABACEAE Centrolobium robustum (Vell.) Mart. ex Benth.	RB01401730	RB	Reflora	H.C. de Lima	8753	native	Not Evaluated	1
Reserva Biológica do Tinguá	Angiosperm	Fabaceae	Chamaecrista	ensiformis	(Vell.) H.S.Irwin & Barneby	FABACEAE Chamaecrista ensiformis (Vell.) H.S.Irwin & Barneby	NY00777856	NY	Reflora	A.T. Ramalho	28	native	Not Evaluated	0
Reserva Biológica do Tinguá	Angiosperm	Fabaceae	Chamaecrista	nictitans	(L.) Moench	FABACEAE Chamaecrista nictitans (L.) Moench	RB00531945	RB	Jabot	N.L.A. Nunes	14	native	Not Evaluated	0
Reserva Biológica do Tinguá	Angiosperm	Fabaceae	Copaifera	lucens	Dwyer	FABACEAE Copaifera lucens Dwyer	RB00958036	RB	Reflora	H.C. de Lima	7967	native	Least Concern	1
Reserva Biológica do Tinguá	Angiosperm	Fabaceae	Copaifera	trapezifolia	Hayne	FABACEAE Copaifera trapezifolia Hayne	RB00274979	RB	Reflora	R.D. Ribeiro	568	native	Not Evaluated	1
Reserva Biológica do Tinguá	Angiosperm	Fabaceae	Cratylia	isopetala	(Lam.) L.P.Queiroz	FABACEAE Cratylia isopetala (Lam.) L.P.Queiroz	R010044837	R	Jabot	L.E. Melo Filho	3213	native	Least Concern	1
Reserva Biológica do Tinguá	Angiosperm	Fabaceae	Dahlstedtia	pinnata	(Benth.) Malme	FABACEAE Dahlstedtia pinnata (Benth.) Malme	RB01200239	RB	Jabot	H.C de Lima	8460	native	Least Concern	1
Reserva Biológica do Tinguá	Angiosperm	Fabaceae	Dalbergia	foliolosa	Benth.	FABACEAE Dalbergia foliolosa Benth.	RB00449348	RB	Reflora	F.L.R. Filardi	740	native	Least Concern	0
Reserva Biológica do Tinguá	Angiosperm	Fabaceae	Dalbergia	frutescens	(Vell.) Britton	FABACEAE Dalbergia frutescens (Vell.) Britton	RB00449360	RB	Jabot	F.L.R. Filardi	747	native	Not Evaluated	0
Reserva Biológica do Tinguá	Angiosperm	Fabaceae	Dalbergia	lateriflora	Benth.	FABACEAE Dalbergia lateriflora Benth.	RB00449355	RB	Reflora	F.L.R. Filardi	746	native	Not Evaluated	1
Reserva Biológica do Tinguá	Angiosperm	Fabaceae	Dalbergia	nigra	(Vell.) Allemão ex Benth.	FABACEAE Dalbergia nigra (Vell.) Allemão ex Benth.	RB01373779	RB	Reflora	H.C. de Lima	8577	native	Vulnerable	1
Reserva Biológica do Tinguá	Angiosperm	Fabaceae	Desmodium	uncinatum	(Jacq.) DC.	FABACEAE Desmodium uncinatum (Jacq.) DC.	RB00974864	RB	Reflora	H.C. de Lima	7955	native	Not Evaluated	0
Reserva Biológica do Tinguá	Angiosperm	Fabaceae	Dimorphandra	exaltata	Schott	FABACEAE Dimorphandra exaltata Schott	RB00141659	RB	Jabot	P.R. Farág	219	native	Endangered	1
Reserva Biológica do Tinguá	Angiosperm	Fabaceae	Erythrina	verna	Vell.	FABACEAE Erythrina verna Vell.	RB00115328	RB	Reflora	H.C. de Lima	5843	native	Least Concern	0
Reserva Biológica do Tinguá	Angiosperm	Fabaceae	Exostyles	venusta	Schott	FABACEAE Exostyles venusta Schott	RBR00026351	RB	Jabot	H.C. Rodrigues		native	Least Concern	1
Reserva Biológica do Tinguá	Angiosperm	Fabaceae	Hymenaea	altissima	Ducke	FABACEAE Hymenaea altissima Ducke	RB00583217	RB	Reflora	W. Dias		native	Least Concern	1
Reserva Biológica do Tinguá	Angiosperm	Fabaceae	Hymenolobium	janeirense	Kuhlm.	FABACEAE Hymenolobium janeirense Kuhlm.	RB00347565	RB	Jabot	P.R. Farág	178	native	Least Concern	1
Reserva Biológica do Tinguá	Angiosperm	Fabaceae	Inga	bullata	Benth.	FABACEAE Inga bullata Benth.	RB01200136	RB	Reflora	H.C. de Lima	8361	native	Near Threatened	1
Reserva Biológica do Tinguá	Angiosperm	Fabaceae	Inga	edulis	Mart.	FABACEAE Inga edulis Mart.	RB00332933	RB	Reflora	L.S. Sylvestre	889	native	Not Evaluated	0
Reserva Biológica do Tinguá	Angiosperm	Fabaceae	Inga	flagelliformis	(Vell.) Mart.	FABACEAE Inga flagelliformis (Vell.) Mart.	RB00274539	RB	Reflora	R.D. Ribeiro	563	native	Not Evaluated	0
Reserva Biológica do Tinguá	Angiosperm	Fabaceae	Inga	lanceifolia	Benth.	FABACEAE Inga lanceifolia Benth.	RB00162180	RB	Reflora	P. Germano-Filho	118	native	Least Concern	1
Reserva Biológica do Tinguá	Angiosperm	Fabaceae	Inga	lenticellata	Benth.	FABACEAE Inga lenticellata Benth.	RB01156939	RB	Reflora	H.C. de Lima	8320	native	Least Concern	1
Reserva Biológica do Tinguá	Angiosperm	Fabaceae	Inga	marginata	Willd.	FABACEAE Inga marginata Willd.	RB01401729	RB	Reflora	H.C. de Lima	8751	native	Not Evaluated	0
Reserva Biológica do Tinguá	Angiosperm	Fabaceae	Inga	mendoncaei	Harms	FABACEAE Inga mendoncaei Harms	RB00781797	RB	Reflora	D.R.M. Neves	1288	native	Endangered	1
Reserva Biológica do Tinguá	Angiosperm	Fabaceae	Inga	sessilis	(Vell.) Mart.	FABACEAE Inga sessilis (Vell.) Mart.	RB00162178	RB	Reflora	P. Germano-Filho	116	native	Least Concern	0
Reserva Biológica do Tinguá	Angiosperm	Fabaceae	Inga	striata	Benth.	FABACEAE Inga striata Benth.	RB00330823	RB	Reflora	H.C. de Lima	5242	native	Not Evaluated	0
Reserva Biológica do Tinguá	Angiosperm	Fabaceae	Inga	tenuis	(Vell.) Mart.	FABACEAE Inga tenuis (Vell.) Mart.	RB00162286	RB	Reflora	P.R. Farág	240	native	Not Evaluated	1
Reserva Biológica do Tinguá	Angiosperm	Fabaceae	Jupunba	langsdorffii	(Benth.) M.V.B.Soares, M.P.Morim & Iganci	FABACEAE Jupunba langsdorffii (Benth.) M.V.B.Soares, M.P.Morim & Iganci	RB00272903	RB	Reflora	H.C. de Lima	6410 A	native	Least Concern	1
Reserva Biológica do Tinguá	Angiosperm	Fabaceae	Jupunba	villosa	(Iganci & M.P.Morim) M.V.B.Soares, M.P.Morim & Iganci	FABACEAE Jupunba villosa (Iganci & M.P.Morim) M.V.B.Soares, M.P.Morim & Iganci	RB00568112	RB	Reflora	H.C de Lima	6549	native	Least Concern	0
Reserva Biológica do Tinguá	Angiosperm	Fabaceae	Machaerium	aculeatum	Raddi	FABACEAE Machaerium aculeatum Raddi	RB00347566	RB	Jabot	P.R. Farág	147	native	Not Evaluated	0
Reserva Biológica do Tinguá	Angiosperm	Fabaceae	Machaerium	brasiliense	Vogel	FABACEAE Machaerium brasiliense Vogel	RB00706177	RB	Reflora	P.J.F.P. Rodrigues		native	Not Evaluated	0
Reserva Biológica do Tinguá	Angiosperm	Fabaceae	Machaerium	cantarellianum	Hoehne	FABACEAE Machaerium cantarellianum Hoehne	RB00487119	RB	Reflora	H.C. de Lima	6613	native	Least Concern	1
Reserva Biológica do Tinguá	Angiosperm	Fabaceae	Machaerium	debile	(Vell.) Stellfeld	FABACEAE Machaerium debile (Vell.) Stellfeld	RB00332953	RB	Reflora	H.C. de Lima	5919	native	Least Concern	1
Reserva Biológica do Tinguá	Angiosperm	Fabaceae	Machaerium	declinatum	(Vell.) Stellfeld	FABACEAE Machaerium declinatum (Vell.) Stellfeld	RB00273898	RB	Reflora	R.D. Ribeiro	562	native	Least Concern	1
Reserva Biológica do Tinguá	Angiosperm	Fabaceae	Machaerium	hirtum	(Vell.) Stellfeld	FABACEAE Machaerium hirtum (Vell.) Stellfeld	RB00347571	RB	Reflora	P.R. Farág	235	native	Least Concern	0
Reserva Biológica do Tinguá	Angiosperm	Fabaceae	Machaerium	nigrum	Vogel	FABACEAE Machaerium nigrum Vogel	RB00974866	RB	Jabot	H.C. de Lima	7958	native	Least Concern	1
Reserva Biológica do Tinguá	Angiosperm	Fabaceae	Machaerium	nyctitans	(Vell.) Benth.	FABACEAE Machaerium nyctitans (Vell.) Benth.	RB00771546	RB	Reflora	A.T. Ramalho	30	native	Least Concern	0
Reserva Biológica do Tinguá	Angiosperm	Fabaceae	Machaerium	oblongifolium	Vogel	FABACEAE Machaerium oblongifolium Vogel	RB01200132	RB	Reflora	H.C. de Lima	8357	native	Least Concern	0
Reserva Biológica do Tinguá	Angiosperm	Fabaceae	Macropsychanthus	violaceus	(Mart. ex Benth.) L.P.Queiroz & Snak	FABACEAE Macropsychanthus violaceus (Mart. ex Benth.) L.P.Queiroz & Snak	RB01200209	RB	Reflora	H.C. de Lima	8431	native	Not Evaluated	0
Reserva Biológica do Tinguá	Angiosperm	Fabaceae	Marlimorimia	contorta	(DC.) L.P.Queiroz & P.G.Ribeiro	FABACEAE Marlimorimia contorta (DC.) L.P.Queiroz & P.G.Ribeiro	RB01396458	RB	Reflora	H.C. de Lima	8698	native	Not Evaluated	0
Reserva Biológica do Tinguá	Angiosperm	Fabaceae	Marlimorimia	warmingii	(Benth.) L.P.Queiroz & P.G.RIbeiro	FABACEAE Marlimorimia warmingii (Benth.) L.P.Queiroz & P.G.RIbeiro	RB00347833	RB	Jabot	P.R. Farág	190	native	Not Evaluated	0
Reserva Biológica do Tinguá	Angiosperm	Fabaceae	Moldenhawera	polysperma	(Vell.) Stellfeld	FABACEAE Moldenhawera polysperma (Vell.) Stellfeld	RB00449796	RB	Reflora	H.C. de Lima	6576	native	Vulnerable	1
Reserva Biológica do Tinguá	Angiosperm	Fabaceae	Muellera	filipes	(Benth.) M.J. Silva & A.M.G. Azevedo	FABACEAE Muellera filipes (Benth.) M.J. Silva & A.M.G. Azevedo	RB00332944	RB	Reflora	H.C. de Lima	5952	native	Vulnerable	1
Reserva Biológica do Tinguá	Angiosperm	Fabaceae	Myrocarpus	frondosus	Allemão	FABACEAE Myrocarpus frondosus Allemão	RB00332947	RB	Jabot	P.R. Farág	199	native	Least Concern	1
Reserva Biológica do Tinguá	Angiosperm	Fabaceae	Ormosia	fastigiata	Tul.	FABACEAE Ormosia fastigiata Tul.	RB00424780	RB	Reflora	H.C. de Lima	6480	native	Least Concern	0
Reserva Biológica do Tinguá	Angiosperm	Fabaceae	Peltogyne	angustiflora	Ducke	FABACEAE Peltogyne angustiflora Ducke	RB00348181	RB	Jabot	H.C. de Lima	5228	native	Near Threatened	1
Reserva Biológica do Tinguá	Angiosperm	Fabaceae	Peltophorum	dubium	(Spreng.) Taub.	FABACEAE Peltophorum dubium (Spreng.) Taub.	RB00332813	RB	Reflora	S.J. Silva Neto	1679	native	Not Evaluated	0
Reserva Biológica do Tinguá	Angiosperm	Fabaceae	Piptadenia	gonoacantha	(Mart.) J.F.Macbr.	FABACEAE Piptadenia gonoacantha (Mart.) J.F.Macbr.	RB00332923	RB	Reflora	M.V.L. Pereira-Moura	647	native	Least Concern	0
Reserva Biológica do Tinguá	Angiosperm	Fabaceae	Piptadenia	paniculata	Benth.	FABACEAE Piptadenia paniculata Benth.	RB00332940	RB	Reflora	P.R. Farág	232	native	Not Evaluated	0
Reserva Biológica do Tinguá	Angiosperm	Fabaceae	Pityrocarpa	inaequalis	(Benth.) L.P.Queiroz & Marc.F.Simon	FABACEAE Pityrocarpa inaequalis (Benth.) L.P.Queiroz & Marc.F.Simon	RB01396487	RB	Reflora	H.C. de Lima	8727	native	Not Evaluated	1
Reserva Biológica do Tinguá	Angiosperm	Fabaceae	Pityrocarpa	schumanniana	(Taub.) L.P.Queiroz & L.M. Borges	FABACEAE Pityrocarpa schumanniana (Taub.) L.P.Queiroz & L.M. Borges	RB00781783	RB	Reflora	D.R.M. Neves	1274	native	Not Evaluated	1
Reserva Biológica do Tinguá	Angiosperm	Fabaceae	Platycyamus	regnellii	Benth.	FABACEAE Platycyamus regnellii Benth.	RB00487080	RB	Reflora	H.C. de Lima	6631	native	Least Concern	0
Reserva Biológica do Tinguá	Angiosperm	Fabaceae	Platymiscium	floribundum	Vogel	FABACEAE Platymiscium floribundum Vogel	RB01200208	RB	Reflora	H.C. de Lima	8430	native	Not Evaluated	0
Reserva Biológica do Tinguá	Angiosperm	Fabaceae	Platymiscium	pubescens	Micheli	FABACEAE Platymiscium pubescens Micheli	RB00449781	RB	Reflora	H.C. de Lima	6574	native	Not Evaluated	0
Reserva Biológica do Tinguá	Angiosperm	Fabaceae	Platypodium	elegans	Vogel	FABACEAE Platypodium elegans Vogel	RB01378153	RB	Reflora	H.C. de Lima	8608	native	Not Evaluated	0
Reserva Biológica do Tinguá	Angiosperm	Fabaceae	Pseudalbizzia	polycephala	(Benth.) E.J.M.Koenen & Duno	FABACEAE Pseudalbizzia polycephala (Benth.) E.J.M.Koenen & Duno	RB00274832	RB	Reflora	R.D. Ribeiro	565	native	Not Evaluated	0
Reserva Biológica do Tinguá	Angiosperm	Fabaceae	Pterocarpus	violaceus	Vogel	FABACEAE Pterocarpus violaceus Vogel	RB00347512	RB	Reflora	S.J. Silva Neto	1718	native	Not Evaluated	0
Reserva Biológica do Tinguá	Angiosperm	Fabaceae	Robrichia	glaziovii	(Benth.) A.R.M. Luz & É.R. Souza	FABACEAE Robrichia glaziovii (Benth.) A.R.M. Luz & É.R. Souza	RB01396460	RB	Reflora	H.C. de Lima	8700	native	Not Evaluated	0
Reserva Biológica do Tinguá	Angiosperm	Fabaceae	Schizolobium	parahyba	(Vell.) Blake	FABACEAE Schizolobium parahyba (Vell.) Blake	RB00146461	RB	Reflora	H.C de Lima	5879	native	Not Evaluated	0
Reserva Biológica do Tinguá	Angiosperm	Fabaceae	Schnella	angulosa	(Vogel) Wunderlin	FABACEAE Schnella angulosa (Vogel) Wunderlin	RB00347214	RB	Jabot	H.C. de Lima	5236	native	Least Concern	1
Reserva Biológica do Tinguá	Angiosperm	Fabaceae	Senegalia	grandistipula	(Benth.) Seigler	FABACEAE Senegalia grandistipula (Benth.) Seigler	RB00158587	RB	Reflora	M.M.T. Rosa	323	native	Least Concern	0
Reserva Biológica do Tinguá	Angiosperm	Fabaceae	Senegalia	hoehnei	Seigler, M.P.Morim, M.J.F.Barros & Ebinger	FABACEAE Senegalia hoehnei Seigler, M.P.Morim, M.J.F.Barros & Ebinger	RB00332779	RB	Reflora	M.V.L. Pereira-Moura	632	native	Least Concern	0
Reserva Biológica do Tinguá	Angiosperm	Fabaceae	Senegalia	lacerans	(Benth.) Seigler & Ebinger	FABACEAE Senegalia lacerans (Benth.) Seigler & Ebinger	RB00158639	RB	Jabot	H.C de Lima	5238	native	Least Concern	0
Reserva Biológica do Tinguá	Angiosperm	Fabaceae	Senegalia	martiusiana	(Steud) Seigler & Ebinger	FABACEAE Senegalia martiusiana (Steud) Seigler & Ebinger	VIC 37426	VIC	SpeciesLink	V. Terra	623	native	Least Concern	0
Reserva Biológica do Tinguá	Angiosperm	Fabaceae	Senegalia	paraensis	(Ducke) Seigler & Ebinger	FABACEAE Senegalia paraensis (Ducke) Seigler & Ebinger	RB00348703	RB	Jabot	M.M.T. Rosa	410	native	Not Evaluated	0
Reserva Biológica do Tinguá	Angiosperm	Fabaceae	Senegalia	tenuifolia	(L.) Britton & Rose	FABACEAE Senegalia tenuifolia (L.) Britton & Rose	RB00448635	RB	Reflora	M.M.T. Rosa	470	native	Not Evaluated	0
Reserva Biológica do Tinguá	Angiosperm	Fabaceae	Senna	affinis	(Benth.) H.S.Irwin & Barneby	FABACEAE Senna affinis (Benth.) H.S.Irwin & Barneby	RB00781784	RB	Reflora	D.R.M. Neves	1275	native	Least Concern	0
Reserva Biológica do Tinguá	Angiosperm	Fabaceae	Senna	macranthera	(DC. ex Collad.) H.S.Irwin & Barneby	FABACEAE Senna macranthera (DC. ex Collad.) H.S.Irwin & Barneby	RB00449769	RB	Reflora	H.C. de Lima	6573	native	Not Evaluated	0
Reserva Biológica do Tinguá	Angiosperm	Fabaceae	Senna	multijuga	(Rich.) H.S.Irwin & Barneby	FABACEAE Senna multijuga (Rich.) H.S.Irwin & Barneby	RB00974861	RB	Reflora	H.C. de Lima	7954	native	Not Evaluated	0
Reserva Biológica do Tinguá	Angiosperm	Fabaceae	Stryphnodendron	dryaticum	Scalon	FABACEAE Stryphnodendron dryaticum Scalon	RB00332828	RB	Jabot	Levantamento Fitossciológico	373	native	Not Evaluated	1
Reserva Biológica do Tinguá	Angiosperm	Fabaceae	Swartzia	apetala	Raddi	FABACEAE Swartzia apetala Raddi	RB00887226	RB	Jabot	H.C. de Lima	7843	native	Least Concern	0
Reserva Biológica do Tinguá	Angiosperm	Fabaceae	Swartzia	flaemingii	Raddi	FABACEAE Swartzia flaemingii Raddi	RB00465294	RB	Reflora	J.E. Meireles	530	native	Least Concern	0
Reserva Biológica do Tinguá	Angiosperm	Fabaceae	Swartzia	myrtifolia	(Schott) R.S.Cowan	FABACEAE Swartzia myrtifolia var. elegans (Schott) R.S.Cowan	US00002824	US	Reflora	H.W. Schott	5897	native	Not Evaluated	0
Reserva Biológica do Tinguá	Angiosperm	Fabaceae	Swartzia	simplex	(Sw.) Spreng.	FABACEAE Swartzia simplex (Sw.) Spreng.	RB01396461	RB	Reflora	H.C. de Lima	8701	native	Least Concern	1
Reserva Biológica do Tinguá	Angiosperm	Fabaceae	Tachigali	beaurepairei	(Harms) LF.Gomes da Silva & H.C.Lima	FABACEAE Tachigali beaurepairei (Harms) LF.Gomes da Silva & H.C.Lima	RB00272987	RB	Jabot	H.C de Lima	6412	native	Endangered	1
Reserva Biológica do Tinguá	Angiosperm	Fabaceae	Tachigali	paratyensis	(Vell.) H.C.Lima	FABACEAE Tachigali paratyensis (Vell.) H.C.Lima	RB00781710	RB	Reflora	H.C. de Lima	7675	native	Least Concern	1
Reserva Biológica do Tinguá	Angiosperm	Fabaceae	Tachigali	pilgeriana	(Harms) Oliveira-Filho	FABACEAE Tachigali pilgeriana (Harms) Oliveira-Filho	RB00116125	RB	Reflora	H.C de Lima	5900	native	Near Threatened	1
Reserva Biológica do Tinguá	Angiosperm	Fabaceae	Tachigali	urbaniana	(Harms) L.G.Silva & H.C.Lima	FABACEAE Tachigali urbaniana (Harms) L.G.Silva & H.C.Lima	RB00116126	RB	Reflora	H.C de Lima	5891	native	Least Concern	1
Reserva Biológica do Tinguá	Angiosperm	Fabaceae	Vatairea	heteroptera	(Allemão) Ducke	FABACEAE Vatairea heteroptera (Allemão) Ducke	RB00333071	RB	Reflora	H.C. de Lima	5889	native	Least Concern	1
Reserva Biológica do Tinguá	Angiosperm	Fabaceae	Zollernia	glabra	(Spreng.) Yakovlev	FABACEAE Zollernia glabra (Spreng.) Yakovlev	RB00532943	RB	Reflora	H.C. de Lima	7007	native	Least Concern	1
Reserva Biológica do Tinguá	Angiosperm	Fabaceae	Zollernia	ilicifolia	(Brongn.) Vogel	FABACEAE Zollernia ilicifolia (Brongn.) Vogel	RB00333064	RB	Reflora	H.C. de Lima	5951	native	Not Evaluated	0
Reserva Biológica do Tinguá	Angiosperm	Gentianaceae	Macrocarpaea	glaziovii	Gilg	GENTIANACEAE Macrocarpaea glaziovii Gilg	RB00113381	RB	Reflora	M.G. Bovini	2214	native	Least Concern	1
Reserva Biológica do Tinguá	Angiosperm	Gesneriaceae	Besleria	grandifolia	Schott	GESNERIACEAE Besleria grandifolia Schott	RB00119493	RB	Reflora	M.G. Bovini	2120	native	Not Evaluated	1
Reserva Biológica do Tinguá	Angiosperm	Gesneriaceae	Besleria	longimucronata	Hoehne	GESNERIACEAE Besleria longimucronata Hoehne	RB00871760	RB	Reflora	M.S. Wängler	843	native	Not Evaluated	1
Reserva Biológica do Tinguá	Angiosperm	Gesneriaceae	Besleria	melancholica	(Vell.) C.V.Morton	GESNERIACEAE Besleria melancholica (Vell.) C.V.Morton	RBR00005543	RBR	Reflora	A.L. Peixoto	1934A	native	Vulnerable	1
Reserva Biológica do Tinguá	Angiosperm	Gesneriaceae	Besleria	selloana	Klotzsch & Hanst.	GESNERIACEAE Besleria selloana Klotzsch & Hanst.	RBR00007693	RBR	Reflora	M.V.L. Pereira-Moura	649	native	Not Evaluated	1
Reserva Biológica do Tinguá	Angiosperm	Gesneriaceae	Codonanthe	devosiana	Lem.	GESNERIACEAE Codonanthe devosiana Lem.	RB00119845	RB	Reflora	A.C. Brade		native	Least Concern	1
Reserva Biológica do Tinguá	Angiosperm	Gesneriaceae	Codonanthe	gracilis	(Mart.) Hanst.	GESNERIACEAE Codonanthe gracilis (Mart.) Hanst.	RBR00007696	RBR	Reflora	L.S. Sylvestre	979	native	Least Concern	1
Reserva Biológica do Tinguá	Angiosperm	Gesneriaceae	Napeanthus	primulifolius	(Raddi) Sandwith	GESNERIACEAE Napeanthus primulifolius (Raddi) Sandwith	RB00330749	RB	Reflora	L.C. Giordano	2585	native	Least Concern	1
Reserva Biológica do Tinguá	Angiosperm	Gesneriaceae	Nematanthus	crassifolius	(Schott) Wiehler	GESNERIACEAE Nematanthus crassifolius (Schott) Wiehler	RB00988696	RB	Reflora	M.G. Bovini	4032	native	Least Concern	1
Reserva Biológica do Tinguá	Angiosperm	Gesneriaceae	Nematanthus	fornix	(Vell.) Chautems	GESNERIACEAE Nematanthus fornix (Vell.) Chautems	RB00119032	RB	Reflora	S.J. Silva Neto	1655	native	Least Concern	1
Reserva Biológica do Tinguá	Angiosperm	Gesneriaceae	Nematanthus	hirtellus	(Schott) Wiehler	GESNERIACEAE Nematanthus hirtellus (Schott) Wiehler	RB00118987	RB	Reflora	A.C. Brade	18596	native	Near Threatened	1
Reserva Biológica do Tinguá	Angiosperm	Gesneriaceae	Nematanthus	sericeus	(Hanst.) Chautems	GESNERIACEAE Nematanthus sericeus (Hanst.) Chautems	RB01200168	RB	Reflora	H.C. de Lima	8391	native	Near Threatened	0
Reserva Biológica do Tinguá	Angiosperm	Gesneriaceae	Sinningia	cooperi	(Paxton) Wiehler	GESNERIACEAE Sinningia cooperi (Paxton) Wiehler	RB00871939	RB	Reflora	M.S. Wängler	1510	native	Least Concern	1
Reserva Biológica do Tinguá	Angiosperm	Gesneriaceae	Sinningia	helleri	Nees	GESNERIACEAE Sinningia helleri Nees	W0061213	W	Reflora	H.W. Schott	6113	native	Critically Endangered	1
Reserva Biológica do Tinguá	Angiosperm	Gesneriaceae	Sinningia	lindleyi	Schauer	GESNERIACEAE Sinningia lindleyi Schauer	RB00120187	RB	Reflora	M.G. Bovini	2135	native	Endangered	1
Reserva Biológica do Tinguá	Angiosperm	Heliconiaceae	Heliconia	angusta	Vell.	HELICONIACEAE Heliconia angusta Vell.	RB00348169	RB	Reflora	S.J. Silva Neto	636	native	Least Concern	1
Reserva Biológica do Tinguá	Angiosperm	Heliconiaceae	Heliconia	spathocircinata	Aristeg.	HELICONIACEAE Heliconia spathocircinata Aristeg.	RB00348161	RB	Reflora	M.G. Bovini	2133	native	Not Evaluated	0
Reserva Biológica do Tinguá	Angiosperm	Hypericaceae	Vismia	martiana	Reichardt	HYPERICACEAE Vismia martiana Reichardt	RB00330693	RB	Reflora	H.C. de Lima	5922	native	Least Concern	1
Reserva Biológica do Tinguá	Angiosperm	Hypericaceae	Vismia	pentagyna	(Spreng.) Ewan	HYPERICACEAE Vismia pentagyna (Spreng.) Ewan	RB00396200	RB	Reflora	G.V. Somner	1046	native	Not Evaluated	1
Reserva Biológica do Tinguá	Angiosperm	Hypoxidaceae	Hypoxis	decumbens	L.	HYPOXIDACEAE Hypoxis decumbens L.	RBR00022438	RBR	Reflora	M.M.T. Rosa	402	native	Not Evaluated	0
Reserva Biológica do Tinguá	Angiosperm	Lacistemataceae	Lacistema	pubescens	Mart.	LACISTEMATACEAE Lacistema pubescens Mart.	RBR00018890	RBR	Reflora	M.M.T. Rosa	493	native	Not Evaluated	0
Reserva Biológica do Tinguá	Angiosperm	Lamiaceae	Aegiphila	mediterranea	Vell.	LAMIACEAE Aegiphila mediterranea Vell.	P03598602	P	Reflora	R. Galvão	29	native	Not Evaluated	1
Reserva Biológica do Tinguá	Angiosperm	Lamiaceae	Ocimum	carnosum	(Spreng.) Link & Otto ex Benth.	LAMIACEAE Ocimum carnosum (Spreng.) Link & Otto ex Benth.	FCAB1564	FCAB	SpeciesLink	P. Capell		native	Not Evaluated	0
Reserva Biológica do Tinguá	Angiosperm	Lamiaceae	Salvia	rivularis	Gardner	LAMIACEAE Salvia rivularis Gardner	RB00487172	RB	Reflora	H.C. de Lima	6624	native	Vulnerable	1
Reserva Biológica do Tinguá	Angiosperm	Lamiaceae	Vitex	mexiae	Moldenke	LAMIACEAE Vitex mexiae Moldenke	RB00348374	RB	Reflora	W. da Silva	2	native	Least Concern	0
Reserva Biológica do Tinguá	Angiosperm	Lauraceae	Aiouea	glaziovii	(Mez) R.Rohde	LAURACEAE Aiouea glaziovii (Mez) R.Rohde	RBR00025973	RBR	Reflora	H.C. Rodrigues		native	Least Concern	1
Reserva Biológica do Tinguá	Angiosperm	Lauraceae	Aiouea	saligna	Meisn.	LAURACEAE Aiouea saligna Meisn.	RB00127745	RB	Reflora	M.G. Bovini	2177	native	Not Evaluated	0
Reserva Biológica do Tinguá	Angiosperm	Lauraceae	Aniba	firmula	(Nees & Mart.) Mez	LAURACEAE Aniba firmula (Nees & Mart.) Mez	RB01184226	RB	Reflora	T.D. Gaui	373	native	Least Concern	0
Reserva Biológica do Tinguá	Angiosperm	Lauraceae	Beilschmiedia	angustifolia	Kosterm.	LAURACEAE Beilschmiedia angustifolia Kosterm.	RB00128213	RB	Reflora	H.C. de Lima	5852	native	Least Concern	1
Reserva Biológica do Tinguá	Angiosperm	Lauraceae	Beilschmiedia	emarginata	(Meisn.) Kosterm.	LAURACEAE Beilschmiedia emarginata (Meisn.) Kosterm.	RBR00025964	RBR	Reflora	H.C. Rodrigues		native	Least Concern	1
Reserva Biológica do Tinguá	Angiosperm	Lauraceae	Beilschmiedia	taubertiana	(Schwacke & Mez) Kosterm.	LAURACEAE Beilschmiedia taubertiana (Schwacke & Mez) Kosterm.	RB01396464	RB	Reflora	H.C. de Lima	8704	native	Least Concern	1
Reserva Biológica do Tinguá	Angiosperm	Lauraceae	Cryptocarya	mandioccana	Meisn.	LAURACEAE Cryptocarya mandioccana Meisn.	RBR00018027	RBR	Reflora	L.M. Santos	01	native	Not Evaluated	1
Reserva Biológica do Tinguá	Angiosperm	Lauraceae	Cryptocarya	micrantha	Meisn.	LAURACEAE Cryptocarya micrantha Meisn.	RBR00018028	RBR	Reflora	L.S. Sylvestre	1116	native	Least Concern	1
Reserva Biológica do Tinguá	Angiosperm	Lauraceae	Cryptocarya	riedeliana	P.L.R.Moraes	LAURACEAE Cryptocarya riedeliana P.L.R.Moraes	RB01121004	RB	Jabot	P.J.F.P. Rodrigues		native	Least Concern	1
Reserva Biológica do Tinguá	Angiosperm	Lauraceae	Cryptocarya	saligna	Mez	LAURACEAE Cryptocarya saligna Mez	RB00723069	RB	Jabot	P.J.F.P. Rodrigues		native	Not Evaluated	1
Reserva Biológica do Tinguá	Angiosperm	Lauraceae	Endlicheria	paniculata	(Spreng.) J.F.Macbr.	LAURACEAE Endlicheria paniculata (Spreng.) J.F.Macbr.	RB00330781	RB	Reflora	H.C. de Lima	5907	native	Not Evaluated	0
Reserva Biológica do Tinguá	Angiosperm	Lauraceae	Licaria	armeniaca	(Nees) Kosterm.	LAURACEAE Licaria armeniaca (Nees) Kosterm.	RBR00018033	RBR	Reflora	L.S. Sylvestre	890	native	Not Evaluated	0
Reserva Biológica do Tinguá	Angiosperm	Lauraceae	Mezilaurus	navalium	(Allemão) Taub. ex Mez	LAURACEAE Mezilaurus navalium (Allemão) Taub. ex Mez	RB00129827	RB	Reflora	H.C. de Lima	5861	native	Endangered	1
Reserva Biológica do Tinguá	Angiosperm	Lauraceae	Nectandra	membranacea	(Sw.) Griseb.	LAURACEAE Nectandra membranacea (Sw.) Griseb.	RB00330785	RB	Reflora	H.C de Lima	5914	native	Not Evaluated	0
Reserva Biológica do Tinguá	Angiosperm	Lauraceae	Nectandra	oppositifolia	Nees & Mart.	LAURACEAE Nectandra oppositifolia Nees & Mart.	RB00130338	RB	Reflora	Sem coletor		native	Not Evaluated	0
Reserva Biológica do Tinguá	Angiosperm	Lauraceae	Nectandra	puberula	(Schott) Nees	LAURACEAE Nectandra puberula (Schott) Nees	RBR00025992	RBR	Jabot	H.C. Rodrigues		native	Not Evaluated	0
Reserva Biológica do Tinguá	Angiosperm	Lauraceae	Nectandra	reticulata	(Ruiz & Pav.) Mez	LAURACEAE Nectandra reticulata (Ruiz & Pav.) Mez	RB00130057	RB	Reflora	M.G. Bovini	2170	native	Not Evaluated	0
Reserva Biológica do Tinguá	Angiosperm	Lauraceae	Ocotea	aciphylla	(Nees & Mart.) Mez	LAURACEAE Ocotea aciphylla (Nees & Mart.) Mez	RB01113966	RB	Jabot	P.J.F.P. Rodrigues	37	native	Near Threatened	0
Reserva Biológica do Tinguá	Angiosperm	Lauraceae	Ocotea	aniboides	(Meisn.) Mez	LAURACEAE Ocotea aniboides (Meisn.) Mez	RBR00027951	RBR	Reflora	S.J. Silva Neto	317	native	Not Evaluated	1
Reserva Biológica do Tinguá	Angiosperm	Lauraceae	Ocotea	brachybotrya	(Meisn.) Mez	LAURACEAE Ocotea brachybotrya (Meisn.) Mez	RBR00045858	RBR	Reflora	J.O. Mendonça-Junior		native	Not Evaluated	1
Reserva Biológica do Tinguá	Angiosperm	Lauraceae	Ocotea	catharinensis	Mez	LAURACEAE Ocotea catharinensis Mez	RB00761062	RB	Reflora	E. Martins	53	native	Vulnerable	0
Reserva Biológica do Tinguá	Angiosperm	Lauraceae	Ocotea	cernua	(Nees) Mez	LAURACEAE Ocotea cernua (Nees) Mez	RBR00018051	RBR	Reflora	H.C. Rodrigues		native	Not Evaluated	0
Reserva Biológica do Tinguá	Angiosperm	Lauraceae	Ocotea	daphnifolia	(Meisn.) Mez	LAURACEAE Ocotea daphnifolia (Meisn.) Mez	RB01113964	RB	Jabot	P.J.F.P. Rodrigues	35	native	Least Concern	1
Reserva Biológica do Tinguá	Angiosperm	Lauraceae	Ocotea	diospyrifolia	(Meisn.) Mez	LAURACEAE Ocotea diospyrifolia (Meisn.) Mez	RB01396482	RB	Reflora	H.C. de Lima	8722	native	Not Evaluated	0
Reserva Biológica do Tinguá	Angiosperm	Lauraceae	Ocotea	divaricata	(Nees) Mez	LAURACEAE Ocotea divaricata (Nees) Mez	RB00346794	RB	Reflora	S.J. Silva Neto	1710	native	Not Evaluated	1
Reserva Biológica do Tinguá	Angiosperm	Lauraceae	Ocotea	glaziovii	Mez	LAURACEAE Ocotea glaziovii Mez	RBR00018050	RBR	Reflora	Sem coletor		native	Not Evaluated	0
Reserva Biológica do Tinguá	Angiosperm	Lauraceae	Ocotea	indecora	(Schott) Mez	LAURACEAE Ocotea indecora (Schott) Mez	RB00330850	RB	Reflora	M.G. Bovini	2179	native	Not Evaluated	0
Reserva Biológica do Tinguá	Angiosperm	Lauraceae	Ocotea	lancifolia	(Schott) Mez	LAURACEAE Ocotea lancifolia (Schott) Mez	RBR00025997	RBR	Reflora	H.C. Rodrigues		native	Least Concern	0
Reserva Biológica do Tinguá	Angiosperm	Lauraceae	Ocotea	laxa	(Nees) Mez	LAURACEAE Ocotea laxa (Nees) Mez	RBR00018043	RBR	Reflora	S.J. Silva Neto	3	native	Least Concern	1
Reserva Biológica do Tinguá	Angiosperm	Lauraceae	Ocotea	mandioccana	A.Quinet	LAURACEAE Ocotea mandioccana A.Quinet	RB01117878	RB	Jabot	P.J.F.P. Rodrigues		native	Least Concern	1
Reserva Biológica do Tinguá	Angiosperm	Lauraceae	Ocotea	minarum	(Nees et Mart.) Mez	LAURACEAE Ocotea minarum (Nees et Mart.) Mez	RB01112268	RB	Jabot	P.J.F.P. Rodrigues		native	Least Concern	0
Reserva Biológica do Tinguá	Angiosperm	Lauraceae	Ocotea	odorifera	(Vell.) Rohwer	LAURACEAE Ocotea odorifera (Vell.) Rohwer	RB00131978	RB	Reflora	H.C de Lima	5934	native	Endangered	0
Reserva Biológica do Tinguá	Angiosperm	Lauraceae	Ocotea	puberula	(Rich.) Nees	LAURACEAE Ocotea puberula (Rich.) Nees	RB01348379	RB	Reflora	C. Baez	1241	native	Near Threatened	0
Reserva Biológica do Tinguá	Angiosperm	Lauraceae	Ocotea	pulchella	(Nees & Mart.) Mez	LAURACEAE Ocotea pulchella (Nees & Mart.) Mez	RB00132229	RB	Reflora	H.C de Lima	6015	native	Least Concern	0
Reserva Biológica do Tinguá	Angiosperm	Lauraceae	Ocotea	silvestris	Vattimo-Gil	LAURACEAE Ocotea silvestris Vattimo-Gil	RBR00025999	RBR	Reflora	H.C. Rodrigues		native	Least Concern	0
Reserva Biológica do Tinguá	Angiosperm	Lauraceae	Ocotea	tabacifolia	(Meisn.) Rohwer	LAURACEAE Ocotea tabacifolia (Meisn.) Rohwer	RBR00018042	RBR	Reflora	L.S. Sylvestre	1083	native	Endangered	0
Reserva Biológica do Tinguá	Angiosperm	Lauraceae	Ocotea	teleiandra	(Meisn.) Mez	LAURACEAE Ocotea teleiandra (Meisn.) Mez	RB01112269	RB	Jabot	P.J.F.P. Rodrigues	18	native	Least Concern	1
Reserva Biológica do Tinguá	Angiosperm	Lauraceae	Ocotea	velutina	(Nees) Rohwer	LAURACEAE Ocotea velutina (Nees) Rohwer	RB01112276	RB	Jabot	P.J.F.P. Rodrigues		native	Not Evaluated	0
Reserva Biológica do Tinguá	Angiosperm	Lauraceae	Ocotea	villosa	Kosterm.	LAURACEAE Ocotea villosa Kosterm.	RB01112270	RB	Jabot	P.J.F.P. Rodrigues		native	Least Concern	1
Reserva Biológica do Tinguá	Angiosperm	Lauraceae	Persea	fulva	L.E.Kopp	LAURACEAE Persea fulva L.E.Kopp	MBM410088	MBM	Reflora	H.C. de Lima	6009	native	Not Evaluated	0
Reserva Biológica do Tinguá	Angiosperm	Lauraceae	Persea	meziana	Rasingam & Karthig.	LAURACEAE Persea meziana Rasingam & Karthig.	RB00725069	RB	Jabot	P.J.F.P. Rodrigues		native	Not Evaluated	1
Reserva Biológica do Tinguá	Angiosperm	Lauraceae	Persea	willdenovii	Kosterm.	LAURACEAE Persea willdenovii Kosterm.	RBR00018036	RBR	Reflora	P.R. Fárag	197	native	Least Concern	0
Reserva Biológica do Tinguá	Angiosperm	Lauraceae	Rhodostemonodaphne	macrocalyx	(Meisn.) Rohwer ex Madriñán	LAURACEAE Rhodostemonodaphne macrocalyx (Meisn.) Rohwer ex Madriñán	RB01418345	RB	Jabot	P.J.F.P. Rodrigues	RBT767	native	Not Evaluated	0
Reserva Biológica do Tinguá	Angiosperm	Lauraceae	Urbanodendron	bahiense	(Meisn.) Rohwer	LAURACEAE Urbanodendron bahiense (Meisn.) Rohwer	RB01396480	RB	Reflora	H.C. de Lima	8720	native	Endangered	1
Reserva Biológica do Tinguá	Angiosperm	Lecythidaceae	Cariniana	estrellensis	(Raddi) Kuntze	LECYTHIDACEAE Cariniana estrellensis (Raddi) Kuntze	RBR00025942	RBR	Jabot	H.C. Rodrigues		native	Not Evaluated	0
Reserva Biológica do Tinguá	Angiosperm	Lecythidaceae	Cariniana	legalis	(Mart.) Kuntze	LECYTHIDACEAE Cariniana legalis (Mart.) Kuntze	RB01200235	RB	Reflora	H.C. de Lima	8456	native	Endangered	1
Reserva Biológica do Tinguá	Angiosperm	Lecythidaceae	Couratari	pyramidata	(Vell.) Kunth.	LECYTHIDACEAE Couratari pyramidata (Vell.) Kunth.	RBR00026100	RBR	Reflora	H.C. Rodrigues		native	Least Concern	1
Reserva Biológica do Tinguá	Angiosperm	Lecythidaceae	Lecythis	lanceolata	Poir.	LECYTHIDACEAE Lecythis lanceolata Poir.	RBR00022449	RBR	Reflora	P.R. Fárag	208	native	Least Concern	1
Reserva Biológica do Tinguá	Angiosperm	Loganiaceae	Strychnos	acuta	Progel	LOGANIACEAE Strychnos acuta Progel	RB00768259	RB	Reflora	L.F.G. Labouriau		native	Not Evaluated	1
Reserva Biológica do Tinguá	Angiosperm	Loganiaceae	Strychnos	gardneri	A.DC.	LOGANIACEAE Strychnos gardneri A.DC.	P04253882	P	Reflora	A. Glaziou	9513	native	Least Concern	0
Reserva Biológica do Tinguá	Angiosperm	Loranthaceae	Phoradendron	chrysocladon	A.Gray	LORANTHACEAE Phoradendron chrysocladon A.Gray	RB00348152	RB	Jabot	M.G. Bovini	2210	native	Not Evaluated	0
Reserva Biológica do Tinguá	Angiosperm	Loranthaceae	Phoradendron	crassifolium	(Pohl ex DC.) Eichler	LORANTHACEAE Phoradendron crassifolium (Pohl ex DC.) Eichler	RB00395842	RB	Reflora	G.V. Somner	1035	native	Not Evaluated	0
Reserva Biológica do Tinguá	Angiosperm	Loranthaceae	Phoradendron	piperoides	(Kunth) Trel.	LORANTHACEAE Phoradendron piperoides (Kunth) Trel.	RB00333080	RB	Reflora	M.G. Bovini	2181	native	Not Evaluated	0
Reserva Biológica do Tinguá	Angiosperm	Loranthaceae	Phoradendron	undulatum	(Pohl ex DC.) Eichler	LORANTHACEAE Phoradendron undulatum (Pohl ex DC.) Eichler	RB00347129	RB	Jabot	L.S. Sylvestre	1551	native	Not Evaluated	0
Reserva Biológica do Tinguá	Angiosperm	Loranthaceae	Struthanthus	acuminatus	(Ruiz & Pav.) Kuijt	LORANTHACEAE Struthanthus acuminatus (Ruiz & Pav.) Kuijt	RB01200193	RB	Reflora	H.C. de Lima	8413	native	Not Evaluated	1
Reserva Biológica do Tinguá	Angiosperm	Loranthaceae	Struthanthus	marginatus	(Desr.) G.Don	LORANTHACEAE Struthanthus marginatus (Desr.) G.Don	PEL01004616	PEL	Jabot	G.F.J. Pabst	5385	native	Not Evaluated	0
Reserva Biológica do Tinguá	Angiosperm	Loranthaceae	Struthanthus	polyanthus	(Mart.) Mart.	LORANTHACEAE Struthanthus polyanthus (Mart.) Mart.	RB00207811	RB	Reflora	M.G. Bovini	2130	native	Not Evaluated	0
Reserva Biológica do Tinguá	Angiosperm	Loranthaceae	Struthanthus	salicifolius	(Mart.) Mart.	LORANTHACEAE Struthanthus salicifolius (Mart.) Mart.	RB01200192	RB	Reflora	H.C. de Lima	8412	native	Not Evaluated	0
Reserva Biológica do Tinguá	Angiosperm	Lythraceae	Cuphea	ingrata	Cham. & Schltdl.	LYTHRACEAE Cuphea ingrata Cham. & Schltdl.	RB00333650	RB	Reflora	L.C. Giordano	2607	native	Not Evaluated	0
Reserva Biológica do Tinguá	Angiosperm	Lythraceae	Lafoensia	glyptocarpa	Koehne	LYTHRACEAE Lafoensia glyptocarpa Koehne	RBR00026111	RBR	Jabot	H.C. Rodrigues		native	Endangered	0
Reserva Biológica do Tinguá	Angiosperm	Lythraceae	Lafoensia	vandelliana	Cham. & Schltdl.	LYTHRACEAE Lafoensia vandelliana Cham. & Schltdl.	RB00725056	RB	Jabot	M. Rodolfo		native	Not Evaluated	0
Reserva Biológica do Tinguá	Angiosperm	Lythraceae	Punica	granatum	L.	LYTHRACEAE Punica granatum L.	RB00534366	RB	Jabot	F.A. Sobrinho	42	cultivated	Not Evaluated	0
Reserva Biológica do Tinguá	Angiosperm	Magnoliaceae	Magnolia	ovata	(A.St.-Hil.) Spreng.	MAGNOLIACEAE Magnolia ovata (A.St.-Hil.) Spreng.	RB01322197	RB	Jabot	F.F. Negreiros	73	native	Least Concern	0
Reserva Biológica do Tinguá	Angiosperm	Malpighiaceae	Barnebya	dispar	(Griseb.) W.R.Anderson & B.Gates	MALPIGHIACEAE Barnebya dispar (Griseb.) W.R.Anderson & B.Gates	RB00333116	RB	Reflora	M.G. Bovini	2168	native	Near Threatened	1
Reserva Biológica do Tinguá	Angiosperm	Malpighiaceae	Bunchosia	maritima	(Vell.) J.F.Macbr.	MALPIGHIACEAE Bunchosia maritima (Vell.) J.F.Macbr.	RB01200240	RB	Reflora	H.C. de Lima	8461	native	Least Concern	1
Reserva Biológica do Tinguá	Angiosperm	Malpighiaceae	Byrsonima	correifolia	A.Juss.	MALPIGHIACEAE Byrsonima correifolia A.Juss.	RB00333636	RB	Jabot	H.C. de Lima	5858	native	Not Evaluated	0
Reserva Biológica do Tinguá	Angiosperm	Malpighiaceae	Byrsonima	myricifolia	Griseb.	MALPIGHIACEAE Byrsonima myricifolia Griseb.	RB00333030	RB	Jabot	H.C de Lima	6018	native	Least Concern	1
Reserva Biológica do Tinguá	Angiosperm	Malpighiaceae	Heteropterys	fragilis	Amorim	MALPIGHIACEAE Heteropterys fragilis Amorim	RB01200177	RB	Reflora	H.C. de Lima	8398	native	Endangered	1
Reserva Biológica do Tinguá	Angiosperm	Malpighiaceae	Heteropterys	intermedia	(A.Juss.) Griseb.	MALPIGHIACEAE Heteropterys intermedia (A.Juss.) Griseb.	RB00333051	RB	Reflora	M.G. Bovini	2178	native	Not Evaluated	1
Reserva Biológica do Tinguá	Angiosperm	Malpighiaceae	Heteropterys	nitida	(Lam.) DC.	MALPIGHIACEAE Heteropterys nitida (Lam.) DC.	RB00397468	RB	Reflora	G.V. Somner	1059	native	Not Evaluated	0
Reserva Biológica do Tinguá	Angiosperm	Malpighiaceae	Heteropterys	occhionii	Amorim	MALPIGHIACEAE Heteropterys occhionii Amorim	RB00911850	RB	Reflora	H.C. de Lima	7930	native	Data Deficient	1
Reserva Biológica do Tinguá	Angiosperm	Malpighiaceae	Heteropterys	patens	(Griseb.) A.Juss.	MALPIGHIACEAE Heteropterys patens (Griseb.) A.Juss.	RB00467675	RB	Reflora	H.C. de Lima	6550	native	Near Threatened	1
Reserva Biológica do Tinguá	Angiosperm	Malpighiaceae	Niedenzuella	acutifolia	(Cav.) W.R.Anderson	MALPIGHIACEAE Niedenzuella acutifolia (Cav.) W.R.Anderson	RB00333129	RB	Reflora	A.C. Brade	18625	native	Not Evaluated	0
Reserva Biológica do Tinguá	Angiosperm	Malpighiaceae	Niedenzuella	poeppigiana	(A.Juss.) W.R.Anderson	MALPIGHIACEAE Niedenzuella poeppigiana (A.Juss.) W.R.Anderson	NY00537811	NY	Reflora	H.W. Schott	5671	native	Least Concern	0
Reserva Biológica do Tinguá	Angiosperm	Malpighiaceae	Stigmaphyllon	gayanum	A.Juss.	MALPIGHIACEAE Stigmaphyllon gayanum A.Juss.	RB00395883	RB	Reflora	G.V. Somner	1038	native	Not Evaluated	1
Reserva Biológica do Tinguá	Angiosperm	Malvaceae	Callianthe	rufinerva	(A.St.-Hil.) Donnel	MALVACEAE Callianthe rufinerva (A.St.-Hil.) Donnel	RB01098572	RB	Reflora	J.C. Lopes	374	native	Least Concern	0
Reserva Biológica do Tinguá	Angiosperm	Malvaceae	Eriotheca	pentaphylla	(Vell.) A.Robyns	MALVACEAE Eriotheca pentaphylla (Vell.) A.Robyns	RB01120999	RB	Jabot	P.J.F.P. Rodrigues	93	native	Least Concern	1
Reserva Biológica do Tinguá	Angiosperm	Malvaceae	Luehea	conwentzii	K.Schum.	MALVACEAE Luehea conwentzii K.Schum.	RBR00025824	RBR	Jabot	I.M. Silva	382	native	Least Concern	1
Reserva Biológica do Tinguá	Angiosperm	Malvaceae	Malvastrum	coromandelianum	(L.) Garcke	MALVACEAE Malvastrum coromandelianum (L.) Garcke	RB00216997	RB	Reflora	M.G. Bovini	2202	native	Not Evaluated	0
Reserva Biológica do Tinguá	Angiosperm	Malvaceae	Pachira	glabra	Pasq.	MALVACEAE Pachira glabra Pasq.	RBR00021934	RBR	Jabot	M.V.L. Pereira-Moura	628	native	Not Evaluated	0
Reserva Biológica do Tinguá	Angiosperm	Malvaceae	Pavonia	nemoralis	A.St.-Hil.	MALVACEAE Pavonia nemoralis A.St.-Hil.	RB00218322	RB	Reflora	M.G. Bovini	2121	native	Not Evaluated	0
Reserva Biológica do Tinguá	Angiosperm	Malvaceae	Peltaea	obsita	(Mart. ex Colla) Krapov. & Cristóbal	MALVACEAE Peltaea obsita (Mart. ex Colla) Krapov. & Cristóbal	RB00217587	RB	Reflora	M.G. Bovini	2138	native	Not Evaluated	0
Reserva Biológica do Tinguá	Angiosperm	Malvaceae	Quararibea	similis	C.D.M. Ferreira & Bovini	MALVACEAE Quararibea similis C.D.M. Ferreira & Bovini	RB00059458	RB	Reflora	M.G. Bovini	2162	native	Not Evaluated	1
Reserva Biológica do Tinguá	Angiosperm	Malvaceae	Quararibea	turbinata	(Sw.) Poir.	MALVACEAE Quararibea turbinata (Sw.) Poir.	RBR00021936	RBR	Reflora	S.J. Silva Neto	16	native	Not Evaluated	1
Reserva Biológica do Tinguá	Angiosperm	Malvaceae	Sida	planicaulis	Cav.	MALVACEAE Sida planicaulis Cav.	RB00217701	RB	Reflora	M.G. Bovini	2110	native	Not Evaluated	0
Reserva Biológica do Tinguá	Angiosperm	Malvaceae	Sida	rhombifolia	L.	MALVACEAE Sida rhombifolia L.	RB00217994	RB	Reflora	M.G. Bovini	2119	native	Not Evaluated	0
Reserva Biológica do Tinguá	Angiosperm	Malvaceae	Triumfetta	semitriloba	Jacq.	MALVACEAE Triumfetta semitriloba Jacq.	RB00348116	RB	Reflora	M.G. Bovini	2166	native	Not Evaluated	0
Reserva Biológica do Tinguá	Angiosperm	Marantaceae	Ctenanthe	oppenheimiana	(E.Morren) K.Schum.	MARANTACEAE Ctenanthe oppenheimiana (E.Morren) K.Schum.	RB00348385	RB	Reflora	M.G. Bovini	2129	native	Not Evaluated	1
Reserva Biológica do Tinguá	Angiosperm	Marantaceae	Goeppertia	arrabidae	(Körn.) Borchs. & S. Suárez	MARANTACEAE Goeppertia arrabidae (Körn.) Borchs. & S. Suárez	RB00348383	RB	Reflora	S.J. Silva Neto	319	native	Not Evaluated	1
Reserva Biológica do Tinguá	Angiosperm	Marantaceae	Goeppertia	colorata	(Hook.) Borchs. & S.Suárez	MARANTACEAE Goeppertia colorata (Hook.) Borchs. & S.Suárez	RB00346561	RB	Reflora	L.S. Sylvestre	1564	native	Not Evaluated	1
Reserva Biológica do Tinguá	Angiosperm	Marantaceae	Goeppertia	eichleri	(Petersen) Borchs. & S.Suárez	MARANTACEAE Goeppertia eichleri (Petersen) Borchs. & S.Suárez	P02199028	P	Reflora	A. Glaziou	11626	native	Not Evaluated	0
Reserva Biológica do Tinguá	Angiosperm	Marantaceae	Goeppertia	longibracteata	(Lindl.) Borchs. & Suárez	MARANTACEAE Goeppertia longibracteata (Lindl.) Borchs. & Suárez	RB00348384	RB	Reflora	H.C. de Lima	5950	native	Least Concern	1
Reserva Biológica do Tinguá	Angiosperm	Marantaceae	Goeppertia	zebrina	(Sims) Nees	MARANTACEAE Goeppertia zebrina (Sims) Nees	RBR00025656	RBR	Jabot	L.S. Sylvestre	1118	native	Least Concern	1
Reserva Biológica do Tinguá	Angiosperm	Marantaceae	Maranta	cristata	Nees & Mart.	MARANTACEAE Maranta cristata Nees & Mart.	RB01365893	RB	Reflora	J.M.A. Braga	16-035	native	Not Evaluated	1
Reserva Biológica do Tinguá	Angiosperm	Marantaceae	Maranta	divaricata	Roscoe	MARANTACEAE Maranta divaricata Roscoe	RB01365887	RB	Reflora	J.M.A. Braga	16-027	native	Not Evaluated	0
Reserva Biológica do Tinguá	Angiosperm	Marantaceae	Maranta	leuconeura	E.Morren	MARANTACEAE Maranta leuconeura E.Morren	RB01430298	RB	Jabot	F.R.M. Fraga	289	native	Not Evaluated	0
Reserva Biológica do Tinguá	Angiosperm	Marantaceae	Saranthe	eichleri	Petersen	MARANTACEAE Saranthe eichleri Petersen	RB01430288	RB	Jabot	F.R.M. Fraga	290	native	Not Evaluated	1
Reserva Biológica do Tinguá	Angiosperm	Marantaceae	Saranthe	leptostachya	(Regel & Körn.) Eichler	MARANTACEAE Saranthe leptostachya (Regel & Körn.) Eichler	RB01326452	RB	Reflora	L. Silva	100	native	Not Evaluated	1
Reserva Biológica do Tinguá	Angiosperm	Marantaceae	Stromanthe	papillosa	Petersen	MARANTACEAE Stromanthe papillosa Petersen	RBR00027860	RBR	Jabot	S.J. Silva Neto	1634	native	Not Evaluated	1
Reserva Biológica do Tinguá	Angiosperm	Marantaceae	Stromanthe	thalia	(Vell.) J.M.A.Braga	MARANTACEAE Stromanthe thalia (Vell.) J.M.A.Braga	RB00346766	RB	Reflora	L.S. Sylvestre	1553	native	Not Evaluated	1
Reserva Biológica do Tinguá	Angiosperm	Marantaceae	Stromanthe	tonckat	(Aubl.) Eichler	MARANTACEAE Stromanthe tonckat (Aubl.) Eichler	RB00347902	RB	Reflora	S.J. Silva Neto	866	native	Not Evaluated	0
Reserva Biológica do Tinguá	Angiosperm	Marantaceae	Thalia	geniculata	L.	MARANTACEAE Thalia geniculata L.	RBR00025657	RBR	Jabot	M.M.T. Rosa	309	native	Not Evaluated	0
Reserva Biológica do Tinguá	Angiosperm	Marcgraviaceae	Marcgravia	polyantha	Delpino	MARCGRAVIACEAE Marcgravia polyantha Delpino	RB00333629	RB	Reflora	M.G. Bovini	2212	native	Least Concern	0
Reserva Biológica do Tinguá	Angiosperm	Melastomataceae	Aciotis	paludosa	(Mart. ex DC.) Triana	MELASTOMATACEAE Aciotis paludosa (Mart. ex DC.) Triana	RB00523123	RB	Reflora	M.G. Bovini	2217	native	Not Evaluated	0
Reserva Biológica do Tinguá	Angiosperm	Melastomataceae	Acisanthera	variabilis	(DC.) Triana	MELASTOMATACEAE Acisanthera variabilis (DC.) Triana	RB01395740	RB	Jabot	J.F.A. Baumgratz	974	native	Not Evaluated	0
Reserva Biológica do Tinguá	Angiosperm	Melastomataceae	Bertolonia	leuzeana	(Bonpl.) DC.	MELASTOMATACEAE Bertolonia leuzeana (Bonpl.) DC.	NY00477676	NY	Reflora	H.W. Schott	4149	native	Endangered	1
Reserva Biológica do Tinguá	Angiosperm	Melastomataceae	Bertolonia	nymphaeifolia	Raddi	MELASTOMATACEAE Bertolonia nymphaeifolia Raddi	RB01386650	RB	Reflora	H.C. de Lima	8646	native	Not Evaluated	1
Reserva Biológica do Tinguá	Angiosperm	Melastomataceae	Chaetogastra	clinopodifolia	DC.	MELASTOMATACEAE Chaetogastra clinopodifolia DC.	RB00523212	RB	Reflora	M.G. Bovini	2112	native	Least Concern	1
Reserva Biológica do Tinguá	Angiosperm	Melastomataceae	Chaetogastra	gracilis	(Bonpl.) DC.	MELASTOMATACEAE Chaetogastra gracilis (Bonpl.) DC.	RBR00025711	RBR	Jabot	M.M.T. Rosa	450	native	Not Evaluated	0
Reserva Biológica do Tinguá	Angiosperm	Melastomataceae	Chaetogastra	sebastianopolitana	(Raddi) P.J.F.Guim. & Michelang.	MELASTOMATACEAE Chaetogastra sebastianopolitana (Raddi) P.J.F.Guim. & Michelang.	RB00531156	RB	Reflora	J.F.A. Baumgratz	973	native	Not Evaluated	0
Reserva Biológica do Tinguá	Angiosperm	Melastomataceae	Clidemia	biserrata	DC.	MELASTOMATACEAE Clidemia biserrata DC.	RB01010618	RB	Jabot	T. Lorenzetti	3	native	Not Evaluated	0
Reserva Biológica do Tinguá	Angiosperm	Melastomataceae	Clidemia	hirta	(L.) D.Don	MELASTOMATACEAE Clidemia hirta (L.) D.Don	RB00348504	RB	Reflora	S.J. Silva Neto	489	native	Not Evaluated	0
Reserva Biológica do Tinguá	Angiosperm	Melastomataceae	Henriettea	glabra	(Vell.) Penneys, F.A. Michelangeli, Judd et Almeda	MELASTOMATACEAE Henriettea glabra (Vell.) Penneys, F.A. Michelangeli, Judd et Almeda	RB00580238	RB	Jabot	M.G. Bovini	2124	native	Least Concern	1
Reserva Biológica do Tinguá	Angiosperm	Melastomataceae	Huberia	corymbosa	(Cogn.) Bochorny & R.Goldenb.	MELASTOMATACEAE Huberia corymbosa (Cogn.) Bochorny & R.Goldenb.	RB01451042	RB	Jabot	J.F.A Baumgratz	1695	native	Endangered	1
Reserva Biológica do Tinguá	Angiosperm	Melastomataceae	Huberia	edmundoi	Brade	MELASTOMATACEAE Huberia edmundoi (Brade) Bochorny & R.Goldenb.	RB00396432	RB	Reflora	S.J. Silva Neto	1649	native	Critically Endangered	1
Reserva Biológica do Tinguá	Angiosperm	Melastomataceae	Leandra	acutiflora	(Naudin) Cogn.	MELASTOMATACEAE Leandra acutiflora (Naudin) Cogn.	RB01200219	RB	Reflora	H.C. de Lima	8440	native	Least Concern	0
Reserva Biológica do Tinguá	Angiosperm	Melastomataceae	Leandra	angustifolia	DC.	MELASTOMATACEAE Leandra angustifolia DC.	RB00531168	RB	Reflora	J.F.A. Baumgratz	997	native	Not Evaluated	1
Reserva Biológica do Tinguá	Angiosperm	Melastomataceae	Leandra	fallax	(Cham.) Cogn.	MELASTOMATACEAE Leandra fallax (Cham.) Cogn.	RB01348383	RB	Reflora	C. Baez	1245	native	Least Concern	1
Reserva Biológica do Tinguá	Angiosperm	Melastomataceae	Leandra	glazioviana	Cogn.	MELASTOMATACEAE Leandra glazioviana Cogn.	US01901667	US	Reflora	R.L. Fróes	1299	native	Least Concern	0
Reserva Biológica do Tinguá	Angiosperm	Melastomataceae	Leandra	gracilis	Cogn.	MELASTOMATACEAE Leandra gracilis Cogn.	RB01200220	RB	Reflora	H.C. de Lima	8441	native	Least Concern	1
Reserva Biológica do Tinguá	Angiosperm	Melastomataceae	Leandra	melastomoides	Raddi	MELASTOMATACEAE Leandra melastomoides Raddi	RB00348496	RB	Reflora	S.J. Silva Neto	1596	native	Not Evaluated	0
Reserva Biológica do Tinguá	Angiosperm	Melastomataceae	Leandra	nianga	(DC.) Cogn.	MELASTOMATACEAE Leandra nianga (DC.) Cogn.	RB01200215	RB	Reflora	H.C. de Lima	8436	native	Least Concern	1
Reserva Biológica do Tinguá	Angiosperm	Melastomataceae	Leandra	quinquedentata	(DC.) Cogn.	MELASTOMATACEAE Leandra quinquedentata (DC.) Cogn.	RB00348489	RB	Reflora	H.C. de Lima	6013	native	Least Concern	0
Reserva Biológica do Tinguá	Angiosperm	Melastomataceae	Leandra	reversa	(DC.) Cogn.	MELASTOMATACEAE Leandra reversa (DC.) Cogn.	RB00348492	RB	Reflora	L. Heron	240	native	Not Evaluated	1
Reserva Biológica do Tinguá	Angiosperm	Melastomataceae	Leandra	santos-limae	Brade	MELASTOMATACEAE Leandra santos-limae Brade	RB00531166	RB	Reflora	J.F.A. Baumgratz	995	native	Not Evaluated	1
Reserva Biológica do Tinguá	Angiosperm	Melastomataceae	Leandra	strigilliflora	(Naudin) Cogn.	MELASTOMATACEAE Leandra strigilliflora (Naudin) Cogn.	RB00871946	RB	Reflora	M.S. Wängler	1517	native	Least Concern	1
Reserva Biológica do Tinguá	Angiosperm	Melastomataceae	Leandra	variabilis	Raddi	MELASTOMATACEAE Leandra variabilis Raddi	RB00531208	RB	Reflora	J.F.A. Baumgratz	983	native	Least Concern	1
Reserva Biológica do Tinguá	Angiosperm	Melastomataceae	Leandra	vesiculosa	Cogn.	MELASTOMATACEAE Leandra vesiculosa Cogn.	RB00348491	RB	Reflora	H.C. de Lima	6012	native	Least Concern	1
Reserva Biológica do Tinguá	Angiosperm	Melastomataceae	Leandra	xanthocoma	(Naudin) Cogn.	MELASTOMATACEAE Leandra xanthocoma (Naudin) Cogn.	RBR00056625	RBR	Jabot	J.F.A. Baumgratz	1682	native	Least Concern	0
Reserva Biológica do Tinguá	Angiosperm	Melastomataceae	Leandra	xanthostachya	Cogn.	MELASTOMATACEAE Leandra xanthostachya Cogn.	RB01451040	RB	Jabot	J.F.A. Baumgratz	1692	native	Least Concern	0
Reserva Biológica do Tinguá	Angiosperm	Melastomataceae	Meriania	glabra	(DC.) Triana	MELASTOMATACEAE Meriania glabra (DC.) Triana	RB00531170	RB	Reflora	J.F.A. Baumgratz	982	native	Vulnerable	1
Reserva Biológica do Tinguá	Angiosperm	Melastomataceae	Miconia	albicans	(Sw.) Steud.	MELASTOMATACEAE Miconia albicans (Sw.) Steud.	RBR00025714	RBR	Jabot	I.M. Silva	265	native	Not Evaluated	0
Reserva Biológica do Tinguá	Angiosperm	Melastomataceae	Miconia	brasiliensis	(Spreng.) Triana	MELASTOMATACEAE Miconia brasiliensis (Spreng.) Triana	RBw01404137	RB	Jabot	W.S. da Costa		native	Least Concern	1
Reserva Biológica do Tinguá	Angiosperm	Melastomataceae	Miconia	buddlejoides	Triana	MELASTOMATACEAE Miconia buddlejoides Triana	RB00725041	RB	Jabot	P.J.F.P. Rodrigues		native	Not Evaluated	1
Reserva Biológica do Tinguá	Angiosperm	Melastomataceae	Miconia	calvescens	DC.	MELASTOMATACEAE Miconia calvescens DC.	RB00346471	RB	Reflora	P. Occhioni	1107	native	Not Evaluated	0
Reserva Biológica do Tinguá	Angiosperm	Melastomataceae	Miconia	cinnamomifolia	(DC.) Naudin	MELASTOMATACEAE Miconia cinnamomifolia (DC.) Naudin	RB00347190	RB	Reflora	S.J. Silva Neto	1569	native	Least Concern	1
Reserva Biológica do Tinguá	Angiosperm	Melastomataceae	Miconia	cubatanensis	Hoehne	MELASTOMATACEAE Miconia cubatanensis Hoehne	RB00556292	RB	Reflora	M.F. Jesus		native	Least Concern	0
Reserva Biológica do Tinguá	Angiosperm	Melastomataceae	Miconia	fasciculata	Gardner	MELASTOMATACEAE Miconia fasciculata Gardner	UB1281239	UB	Jabot	J.F.A. Baumgratz	996	native	Least Concern	1
Reserva Biológica do Tinguá	Angiosperm	Melastomataceae	Miconia	flammea	Casar.	MELASTOMATACEAE Miconia flammea Casar.	RB01200223	RB	Reflora	H.C. de Lima	8444	native	Least Concern	0
Reserva Biológica do Tinguá	Angiosperm	Melastomataceae	Miconia	formosa	Cogn.	MELASTOMATACEAE Miconia formosa Cogn.	RB01200205	RB	Reflora	H.C. de Lima	8427	native	Least Concern	1
Reserva Biológica do Tinguá	Angiosperm	Melastomataceae	Miconia	ibaguensis	(Bonpl.) Triana	MELASTOMATACEAE Miconia ibaguensis (Bonpl.) Triana	NY00521725	NY	Reflora	G.F.J. Pabst	5377	native	Least Concern	0
Reserva Biológica do Tinguá	Angiosperm	Melastomataceae	Miconia	latecrenata	(DC.) Naudin	MELASTOMATACEAE Miconia latecrenata (DC.) Naudin	RB00531152	RB	Reflora	J.F.A. Baumgratz	991	native	Least Concern	1
Reserva Biológica do Tinguá	Angiosperm	Melastomataceae	Miconia	paniculata	(DC.) Naudin	MELASTOMATACEAE Miconia paniculata (DC.) Naudin	RB00944642	RB	Reflora	H.C. de Lima	7966	native	Least Concern	0
Reserva Biológica do Tinguá	Angiosperm	Melastomataceae	Miconia	petropolitana	Cogn.	MELASTOMATACEAE Miconia petropolitana Cogn.	RB01200194	RB	Reflora	H.C. de Lima	8414	native	Not Evaluated	1
Reserva Biológica do Tinguá	Angiosperm	Melastomataceae	Miconia	prasina	(Sw.) DC.	MELASTOMATACEAE Miconia prasina (Sw.) DC.	RB00347468	RB	Reflora	S.J. Silva Neto	488	native	Not Evaluated	0
Reserva Biológica do Tinguá	Angiosperm	Melastomataceae	Miconia	pusilliflora	(DC.) Naudin	MELASTOMATACEAE Miconia pusilliflora (DC.) Naudin	RB00725038	RB	Jabot	P.J.F.P. Rodrigues	59	native	Not Evaluated	1
Reserva Biológica do Tinguá	Angiosperm	Melastomataceae	Miconia	sellowiana	Naudin	MELASTOMATACEAE Miconia sellowiana Naudin	RB00467671	RB	Reflora	H.C. de Lima	6571	native	Least Concern	0
Reserva Biológica do Tinguá	Angiosperm	Melastomataceae	Miconia	staminea	(Desr.) DC.	MELASTOMATACEAE Miconia staminea (Desr.) DC.	RB00523289	RB	Reflora	P. Occhioni		native	Not Evaluated	0
Reserva Biológica do Tinguá	Angiosperm	Melastomataceae	Miconia	tristis	Spring	MELASTOMATACEAE Miconia tristis Spring	RB00531162	RB	Reflora	J.F.A. Baumgratz	993	native	Not Evaluated	1
Reserva Biológica do Tinguá	Angiosperm	Melastomataceae	Miconia	valtheri	Naudin	MELASTOMATACEAE Miconia valtheri Naudin	RB00723506	RB	Jabot	P.J.F.P. Rodrigues	76	native	Least Concern	1
Reserva Biológica do Tinguá	Angiosperm	Melastomataceae	Mouriri	arborea	Gardner	MELASTOMATACEAE Mouriri arborea Gardner	RB01012958	RB	Reflora	L. Silva	75	native	Least Concern	1
Reserva Biológica do Tinguá	Angiosperm	Melastomataceae	Mouriri	chamissoana	Cogn.	MELASTOMATACEAE Mouriri chamissoana Cogn.	RB01112274	RB	Jabot	P.J.F.P. Rodrigues	23	native	Least Concern	1
Reserva Biológica do Tinguá	Angiosperm	Melastomataceae	Ossaea	amygdaloides	(DC.) Triana	MELASTOMATACEAE Ossaea amygdaloides (DC.) Triana	RB00531210	RB	Reflora	J.F.A. Baumgratz	998	native	Least Concern	0
Reserva Biológica do Tinguá	Angiosperm	Melastomataceae	Ossaea	marginata	(Desr.) Triana	MELASTOMATACEAE Ossaea marginata (Desr.) Triana	RB00523272	RB	Reflora	H.C. de Lima	5921	native	Not Evaluated	0
Reserva Biológica do Tinguá	Angiosperm	Melastomataceae	Ossaea	sanguinea	Cogn.	MELASTOMATACEAE Ossaea sanguinea Cogn.	RBR00025709	RBR	Jabot	M.M.T. Rosa	456	native	Least Concern	1
Reserva Biológica do Tinguá	Angiosperm	Melastomataceae	Pleiochiton	blepharodes	(DC.) Reginato et al.	MELASTOMATACEAE Pleiochiton blepharodes (DC.) Reginato et al.	RB00346913	RB	Reflora	L.S. Sylvestre	1645	native	Least Concern	1
Reserva Biológica do Tinguá	Angiosperm	Melastomataceae	Pleiochiton	parasiticum	(Triana) Reginato et al.	MELASTOMATACEAE Pleiochiton parasiticum (Triana) Reginato et al.	RB00467614	RB	Reflora	H.C. de Lima	6565	native	Not Evaluated	1
Reserva Biológica do Tinguá	Angiosperm	Melastomataceae	Pleroma	arboreum	Gardner	MELASTOMATACEAE Pleroma arboreum Gardner	RB00348510	RB	Reflora	H.C. de Lima	5885	native	Least Concern	1
Reserva Biológica do Tinguá	Angiosperm	Melastomataceae	Pleroma	clavatum	(Pers.) P.J.F.Guim. & Michelang.	MELASTOMATACEAE Pleroma clavatum (Pers.) P.J.F.Guim. & Michelang.	RB00531211	RB	Jabot	J.F.A. Baumgratz	999	native	Least Concern	1
Reserva Biológica do Tinguá	Angiosperm	Melastomataceae	Pleroma	echinatum	Gardner	MELASTOMATACEAE Pleroma echinatum Gardner	RB00348509	RB	Reflora	H.C de Lima	5977	native	Least Concern	1
Reserva Biológica do Tinguá	Angiosperm	Melastomataceae	Pleroma	estrellense	(Raddi) P.J.F.Guim. & Michelang.	MELASTOMATACEAE Pleroma estrellense (Raddi) P.J.F.Guim. & Michelang.	RB01120998	RB	Jabot	P.J.F.P. Rodrigues	92	native	Least Concern	1
Reserva Biológica do Tinguá	Angiosperm	Melastomataceae	Pleroma	schenckii	(Cogn.) P.J.F.Guim. & Michelang.	MELASTOMATACEAE Pleroma schenckii (Cogn.) P.J.F.Guim. & Michelang.	CEPEC00130441	CEPEC	Reflora	H.C. de Lima	5976	native	Near Threatened	1
Reserva Biológica do Tinguá	Angiosperm	Melastomataceae	Pleroma	sellowianum	(Cham.) P.J.F.Guim. & Michelang.	MELASTOMATACEAE Pleroma sellowianum (Cham.) P.J.F.Guim. & Michelang.	RB01451037	RB	Jabot	J.F.A. Baumgratz	1688	native	Least Concern	1
Reserva Biológica do Tinguá	Angiosperm	Melastomataceae	Trembleya	parviflora	(D.Don) Cogn.	MELASTOMATACEAE Trembleya parviflora (D.Don) Cogn.	RB01200224	RB	Reflora	H.C. de Lima	8445	native	Least Concern	0
Reserva Biológica do Tinguá	Angiosperm	Meliaceae	Cabralea	canjerana	(Vell.) Mart.	MELIACEAE Cabralea canjerana (Vell.) Mart.	RB01396465	RB	Reflora	H.C. de Lima	8705	native	Not Evaluated	0
Reserva Biológica do Tinguá	Angiosperm	Meliaceae	Cedrela	fissilis	Vell.	MELIACEAE Cedrela fissilis Vell.	RBR00026151	RBR	Jabot	H.C. Rodrigues		native	Vulnerable	0
Reserva Biológica do Tinguá	Angiosperm	Meliaceae	Cedrela	odorata	L.	MELIACEAE Cedrela odorata L.	RB00219096	RB	Reflora	H. Barreiros		native	Vulnerable	0
Reserva Biológica do Tinguá	Angiosperm	Meliaceae	Guarea	guidonia	(L.) Sleumer.	MELIACEAE Guarea guidonia (L.) Sleumer.	RBR00023046	RBR	Jabot	M.M.T. Rosa	328	native	Not Evaluated	0
Reserva Biológica do Tinguá	Angiosperm	Meliaceae	Guarea	kunthiana	A.Juss.	MELIACEAE Guarea kunthiana A.Juss.	RB00219660	RB	Reflora	S.J. Silva Neto	1028	native	Not Evaluated	0
Reserva Biológica do Tinguá	Angiosperm	Meliaceae	Guarea	macrophylla	(Vell.) T.D.Penn.	MELIACEAE Guarea macrophylla subsp. tuberculata (Vell.) T.D.Penn.	RBR00023047	RBR	Jabot	M.M.T. Rosa	376	native	Not Evaluated	0
Reserva Biológica do Tinguá	Angiosperm	Meliaceae	Guarea	macrophylla	Vahl	MELIACEAE Guarea macrophylla Vahl	RB00723486	RB	Reflora	D. Hottz		native	Not Evaluated	0
Reserva Biológica do Tinguá	Angiosperm	Meliaceae	Trichilia	casaretti	C.DC.	MELIACEAE Trichilia casaretti C.DC.	RBR00026077	RBR	Jabot	H.C. Rodrigues		native	Least Concern	0
Reserva Biológica do Tinguá	Angiosperm	Meliaceae	Trichilia	elegans	A.Juss.	MELIACEAE Trichilia elegans A.Juss.	RBR00023058	RBR	Reflora	L.S. Sylvestre	1133	native	Not Evaluated	0
Reserva Biológica do Tinguá	Angiosperm	Meliaceae	Trichilia	lepidota	Mart.	MELIACEAE Trichilia lepidota Mart.	RB00909967	RB	Reflora	H.C. de Lima	7927	native	Least Concern	0
Reserva Biológica do Tinguá	Angiosperm	Meliaceae	Trichilia	silvatica	C.DC.	MELIACEAE Trichilia silvatica C.DC.	RB00223394	RB	Reflora	A.C. Brade	18609	native	Least Concern	0
Reserva Biológica do Tinguá	Angiosperm	Menispermaceae	Chondrodendron	platiphyllum	(A.St.-Hil.) Miers	MENISPERMACEAE Chondrodendron platiphyllum (A.St.-Hil.) Miers	RB00221003	RB	Reflora	M.G. Bovini	2127	native	Data Deficient	1
Reserva Biológica do Tinguá	Angiosperm	Menispermaceae	Cissampelos	andromorpha	DC.	MENISPERMACEAE Cissampelos andromorpha DC.	NY00486607	NY	Reflora	G.F.J. Pabst	5407	native	Not Evaluated	0
Reserva Biológica do Tinguá	Angiosperm	Menispermaceae	Odontocarya	vitis	(Vell.) J.M.A.Braga	MENISPERMACEAE Odontocarya vitis (Vell.) J.M.A.Braga	RB00221763	RB	Reflora	M.G. Bovini	2145	native	Least Concern	1
Reserva Biológica do Tinguá	Angiosperm	Monimiaceae	Mollinedia	heteranthera	Perkins	MONIMIACEAE Mollinedia heteranthera Perkins	NY01018114	NY	Reflora	H.C. de Lima	5932	native	Not Evaluated	1
Reserva Biológica do Tinguá	Angiosperm	Monimiaceae	Mollinedia	ovata	Ruiz & Pav.	MONIMIACEAE Mollinedia ovata Ruiz & Pav.	RB00221554	RB	Reflora	F. Guerra		native	Least Concern	0
Reserva Biológica do Tinguá	Angiosperm	Monimiaceae	Mollinedia	pachysandra	Perkins	MONIMIACEAE Mollinedia pachysandra Perkins	RB00723516	RB	Reflora	P.J.F.P. Rodrigues		native	Least Concern	1
Reserva Biológica do Tinguá	Angiosperm	Monimiaceae	Mollinedia	schottiana	(Spreng.) Perkins	MONIMIACEAE Mollinedia schottiana (Spreng.) Perkins	RB00467679	RB	Reflora	H.C. de Lima	6560	native	Not Evaluated	1
Reserva Biológica do Tinguá	Angiosperm	Monimiaceae	Mollinedia	triflora	(Spreng.) Tul.	MONIMIACEAE Mollinedia triflora (Spreng.) Tul.	RB01200181	RB	Reflora	H.C. de Lima	8402	native	Not Evaluated	1
Reserva Biológica do Tinguá	Angiosperm	Moraceae	Clarisia	racemosa	Ruiz & Pav.	MORACEAE Clarisia racemosa Ruiz & Pav.	RB00334211	RB	Reflora	W. da Silva	03	native	Not Evaluated	0
Reserva Biológica do Tinguá	Angiosperm	Moraceae	Dorstenia	hirta	Desv.	MORACEAE Dorstenia hirta Desv.	RB00346874	RB	Reflora	S.J. Silva Neto	1715	native	Not Evaluated	1
Reserva Biológica do Tinguá	Angiosperm	Moraceae	Dorstenia	ramosa	(Desv.) Carauta, C.Valente & Sucre	MORACEAE Dorstenia ramosa (Desv.) Carauta, C.Valente & Sucre	RB00333641	RB	Reflora	H.C de Lima	5851	native	Not Evaluated	1
Reserva Biológica do Tinguá	Angiosperm	Moraceae	Dorstenia	urceolata	Schott	MORACEAE Dorstenia urceolata Schott	RB00224273	RB	Reflora	A.C. Brade	18621	native	Not Evaluated	1
Reserva Biológica do Tinguá	Angiosperm	Moraceae	Ficus	adhatodifolia	Schott in Spreng.	MORACEAE Ficus adhatodifolia Schott in Spreng.	RB00225351	RB	Reflora	H.C de Lima	5904	native	Least Concern	0
Reserva Biológica do Tinguá	Angiosperm	Moraceae	Ficus	clusiifolia	Schott	MORACEAE Ficus clusiifolia Schott	RB01461276	RB	Jabot	L.S.J. Deccache	92	native	Not Evaluated	1
Reserva Biológica do Tinguá	Angiosperm	Moraceae	Ficus	luschnathiana	(Miq.) Miq.	MORACEAE Ficus luschnathiana (Miq.) Miq.	RB00333647	RB	Reflora	H.C. de Lima	5910	native	Not Evaluated	0
Reserva Biológica do Tinguá	Angiosperm	Moraceae	Helicostylis	tomentosa	(Poepp. & Endl.) Rusby	MORACEAE Helicostylis tomentosa (Poepp. & Endl.) Rusby	RB00359107	RB	Reflora	W. da Silva	19	native	Least Concern	0
Reserva Biológica do Tinguá	Angiosperm	Moraceae	Morus	alba	L.	MORACEAE Morus alba L.	RB00225784	RB	Reflora	J.P.P. Carauta	4492	cultivated	Not Evaluated	0
Reserva Biológica do Tinguá	Angiosperm	Moraceae	Sorocea	guilleminiana	Gaudich.	MORACEAE Sorocea guilleminiana Gaudich.	RB01200140	RB	Reflora	H.C. de Lima	8365	native	Least Concern	0
Reserva Biológica do Tinguá	Angiosperm	Moraceae	Sorocea	racemosa	Gaudich.	MORACEAE Sorocea racemosa Gaudich.	P06778198	P	Reflora	A. Glaziou	11567	native	Not Evaluated	1
Reserva Biológica do Tinguá	Angiosperm	Myristicaceae	Virola	bicuhyba	(Schott ex Spreng.) Warb.	MYRISTICACEAE Virola bicuhyba (Schott ex Spreng.) Warb.	RB00347077	RB	Reflora	I.M. Silva	472	native	Endangered	1
Reserva Biológica do Tinguá	Angiosperm	Myristicaceae	Virola	gardneri	(A.DC.) Warb.	MYRISTICACEAE Virola gardneri (A.DC.) Warb.	RB01396477	RB	Reflora	H.C. de Lima	8717	native	Not Evaluated	1
Reserva Biológica do Tinguá	Angiosperm	Myrtaceae	Campomanesia	eugenioides	(Cambess.) D.Legrand ex Landrum	MYRTACEAE Campomanesia eugenioides (Cambess.) D.Legrand ex Landrum	RB01373780	RB	Reflora	H.C. de Lima	8578	native	Least Concern	0
Reserva Biológica do Tinguá	Angiosperm	Myrtaceae	Campomanesia	guaviroba	(DC.) Kiaersk.	MYRTACEAE Campomanesia guaviroba (DC.) Kiaersk.	RB00305552	RB	Reflora	H.C. de Lima	5933	native	Not Evaluated	0
Reserva Biológica do Tinguá	Angiosperm	Myrtaceae	Campomanesia	phaea	(O.Berg) Landrum	MYRTACEAE Campomanesia phaea (O.Berg) Landrum	RB01201141	RB	Reflora	H.C. de Lima	8274	native	Least Concern	1
Reserva Biológica do Tinguá	Angiosperm	Myrtaceae	Campomanesia	schlechtendaliana	(O.Berg) Nied.	MYRTACEAE Campomanesia schlechtendaliana (O.Berg) Nied.	RBR00022598	RBR	Reflora	H.R.P. Lima	400	native	Least Concern	1
Reserva Biológica do Tinguá	Angiosperm	Myrtaceae	Eugenia	arenaria	Cambess.	MYRTACEAE Eugenia arenaria Cambess.	RB01112273	RB	Jabot	P.J.F.P. Rodrigues		native	Least Concern	1
Reserva Biológica do Tinguá	Angiosperm	Myrtaceae	Eugenia	arvensis	Vell.	MYRTACEAE Eugenia arvensis Vell.	RB00308573	RB	Reflora	H.C de Lima	5940	native	Least Concern	1
Reserva Biológica do Tinguá	Angiosperm	Myrtaceae	Eugenia	astringens	Cambess.	MYRTACEAE Eugenia astringens Cambess.	RB00725035	RB	Jabot	P.J.F.P. Rodrigues	49	native	Data Deficient	1
Reserva Biológica do Tinguá	Angiosperm	Myrtaceae	Eugenia	badia	O.Berg	MYRTACEAE Eugenia badia O.Berg	RB00306280	RB	Reflora	L.S. Sylvestre	969	native	Least Concern	1
Reserva Biológica do Tinguá	Angiosperm	Myrtaceae	Eugenia	batingabranca	Sobral	MYRTACEAE Eugenia batingabranca Sobral	RB01396470	RB	Reflora	H.C. de Lima	8710	native	Least Concern	1
Reserva Biológica do Tinguá	Angiosperm	Myrtaceae	Eugenia	brasiliensis	Lam.	MYRTACEAE Eugenia brasiliensis Lam.	RBR00004623	RBR	Reflora	I.M. Silva	448	native	Least Concern	1
Reserva Biológica do Tinguá	Angiosperm	Myrtaceae	Eugenia	copacabanensis	Kiaersk.	MYRTACEAE Eugenia copacabanensis Kiaersk.	RB00723019	RB	Jabot	P.J.F.P. Rodrigues	42	native	Endangered	1
Reserva Biológica do Tinguá	Angiosperm	Myrtaceae	Eugenia	disperma	Vell.	MYRTACEAE Eugenia disperma Vell.	RB00307764	RB	Reflora	S.J. Silva Neto	40	native	Least Concern	1
Reserva Biológica do Tinguá	Angiosperm	Myrtaceae	Eugenia	excelsa	O.Berg	MYRTACEAE Eugenia excelsa O.Berg	RB00309012	RB	Reflora	H.C de Lima	5876	native	Least Concern	0
Reserva Biológica do Tinguá	Angiosperm	Myrtaceae	Eugenia	expansa	Spring ex Mart.	MYRTACEAE Eugenia expansa Spring ex Mart.	RB01218491	RB	Reflora	T.D. Gaui	362	native	Not Evaluated	1
Reserva Biológica do Tinguá	Angiosperm	Myrtaceae	Eugenia	fusca	O.Berg	MYRTACEAE Eugenia fusca O.Berg	RB00307787	RB	Reflora	H.C. de Lima	5935	native	Least Concern	1
Reserva Biológica do Tinguá	Angiosperm	Myrtaceae	Eugenia	handroi	(Mattos) Mattos	MYRTACEAE Eugenia handroi (Mattos) Mattos	RB00315286	RB	Reflora	H.C. de Lima	5906	native	Not Evaluated	1
Reserva Biológica do Tinguá	Angiosperm	Myrtaceae	Eugenia	involucrata	DC.	MYRTACEAE Eugenia involucrata DC.	RB00306557	RB	Reflora	H.C. de Lima	5934	native	Endangered	0
Reserva Biológica do Tinguá	Angiosperm	Myrtaceae	Eugenia	macahensis	O.Berg	MYRTACEAE Eugenia macahensis O.Berg	RB00723503	RB	Reflora	P.J.F.P. Rodrigues		native	Endangered	1
Reserva Biológica do Tinguá	Angiosperm	Myrtaceae	Eugenia	macrobracteolata	Mattos	MYRTACEAE Eugenia macrobracteolata Mattos	RB00420815	RB	Reflora	P.R. Farág	181	native	Least Concern	1
Reserva Biológica do Tinguá	Angiosperm	Myrtaceae	Eugenia	macrosperma	DC.	MYRTACEAE Eugenia macrosperma DC.	RB00722992	RB	Jabot	P.J.F.P. Rodrigues		native	Least Concern	1
Reserva Biológica do Tinguá	Angiosperm	Myrtaceae	Eugenia	magnifica	Spring ex Mart.	MYRTACEAE Eugenia magnifica Spring ex Mart.	RB00307541	RB	Jabot	L.S. Sylvestre	1107	native	Not Evaluated	1
Reserva Biológica do Tinguá	Angiosperm	Myrtaceae	Eugenia	mosenii	(Kausel) Sobral	MYRTACEAE Eugenia mosenii (Kausel) Sobral	RB00310044	RB	Jabot	H.C. de Lima	5869	native	Least Concern	1
Reserva Biológica do Tinguá	Angiosperm	Myrtaceae	Eugenia	pisiformis	Cambess.	MYRTACEAE Eugenia pisiformis Cambess.	RB00346752	RB	Reflora	S.J. Silva Neto	863	native	Least Concern	1
Reserva Biológica do Tinguá	Angiosperm	Myrtaceae	Eugenia	prasina	O.Berg	MYRTACEAE Eugenia prasina O.Berg	RBR00004641	RBR	Reflora	I.M. Silva	358	native	Endangered	0
Reserva Biológica do Tinguá	Angiosperm	Myrtaceae	Eugenia	pruinosa	D.Legrand	MYRTACEAE Eugenia pruinosa D.Legrand	RB00309702	RB	Reflora	W. da Silva	8	native	Least Concern	1
Reserva Biológica do Tinguá	Angiosperm	Myrtaceae	Eugenia	pruniformis	Cambess.	MYRTACEAE Eugenia pruniformis Cambess.	RB01115786	RB	Jabot	F.F. Negreiros	69	native	Vulnerable	0
Reserva Biológica do Tinguá	Angiosperm	Myrtaceae	Eugenia	pulcherrima	Kiaersk.	MYRTACEAE Eugenia pulcherrima Kiaersk.	RBR00027880	RBR	Reflora	I.M. Silva	18	native	Least Concern	1
Reserva Biológica do Tinguá	Angiosperm	Myrtaceae	Eugenia	punicifolia	(Kunth) DC.	MYRTACEAE Eugenia punicifolia (Kunth) DC.	RB00725053	RB	Jabot	P.J.F.P. Rodrigues	63	native	Not Evaluated	0
Reserva Biológica do Tinguá	Angiosperm	Myrtaceae	Eugenia	speciosa	Cambess.	MYRTACEAE Eugenia speciosa Cambess.	RB00944599	RB	Reflora	H.C. de Lima	7964	native	Least Concern	0
Reserva Biológica do Tinguá	Angiosperm	Myrtaceae	Eugenia	subglomerata	(Kuntze) Sobral	MYRTACEAE Eugenia subglomerata (Kuntze) Sobral	RBR00033088	RBR	Reflora	G.V. Somner	1047	native	Least Concern	1
Reserva Biológica do Tinguá	Angiosperm	Myrtaceae	Eugenia	subundulata	Kiaersk.	MYRTACEAE Eugenia subundulata Kiaersk.	RB00309669	RB	Reflora	H.C. de Lima	5860	native	Not Evaluated	1
Reserva Biológica do Tinguá	Angiosperm	Myrtaceae	Eugenia	sulcata	Spring ex Mart.	MYRTACEAE Eugenia sulcata Spring ex Mart.	RB00725068	RB	Reflora	P.J.F.P. Rodrigues		native	Least Concern	1
Reserva Biológica do Tinguá	Angiosperm	Myrtaceae	Eugenia	supraaxillaris	Spring	MYRTACEAE Eugenia supraaxillaris Spring	RB00309643	RB	Reflora	H.C. de Lima	5870	native	Vulnerable	1
Reserva Biológica do Tinguá	Angiosperm	Myrtaceae	Eugenia	tenuipedunculata	Kiaersk.	MYRTACEAE Eugenia tenuipedunculata Kiaersk.	RBR00036674	RBR	Reflora	A.L. Peixoto	6298	native	Least Concern	0
Reserva Biológica do Tinguá	Angiosperm	Myrtaceae	Eugenia	umbrosa	O.Berg	MYRTACEAE Eugenia umbrosa O.Berg	RB00420816	RB	Reflora	P.R. Farág	177	native	Critically Endangered	1
Reserva Biológica do Tinguá	Angiosperm	Myrtaceae	Eugenia	vattimoana	Mattos	MYRTACEAE Eugenia vattimoana Mattos	RBR00035049	RBR	Reflora	S.J. Silva Neto	456	native	Not Evaluated	1
Reserva Biológica do Tinguá	Angiosperm	Myrtaceae	Eugenia	verticillata	(Vell.) Angely	MYRTACEAE Eugenia verticillata (Vell.) Angely	RBR00057174	RBR	Jabot	S.J. Silva Neto	1640	native	Endangered	1
Reserva Biológica do Tinguá	Angiosperm	Myrtaceae	Eugenia	villaenovae	Kiaersk.	MYRTACEAE Eugenia villaenovae Kiaersk.	RBR00004631	RBR	Reflora	Sem coletor		native	Vulnerable	1
Reserva Biológica do Tinguá	Angiosperm	Myrtaceae	Eugenia	xanthoxyloides	Cambess.	MYRTACEAE Eugenia xanthoxyloides Cambess.	RB00725048	RB	Reflora	D. Hottz		native	Least Concern	1
Reserva Biológica do Tinguá	Angiosperm	Myrtaceae	Myrceugenia	miersiana	(Gardner) D.Legrand & Kausel	MYRTACEAE Myrceugenia miersiana (Gardner) D.Legrand & Kausel	RB01112280	RB	Jabot	P.J.F.P. Rodrigues	29	native	Least Concern	1
Reserva Biológica do Tinguá	Angiosperm	Myrtaceae	Myrceugenia	myrcioides	(Cambess.) O.Berg	MYRTACEAE Myrceugenia myrcioides (Cambess.) O.Berg	RBR00004667	RBR	Reflora	P. Germano-Filho	123	native	Least Concern	1
Reserva Biológica do Tinguá	Angiosperm	Myrtaceae	Myrceugenia	ovalifolia	(O.Berg) Landrum	MYRTACEAE Myrceugenia ovalifolia (O.Berg) Landrum	RB01115785	RB	Jabot	F.F. Negreiros	68	native	Not Evaluated	1
Reserva Biológica do Tinguá	Angiosperm	Myrtaceae	Myrcia	aethusa	(O.Berg) N.Silveira	MYRTACEAE Myrcia aethusa (O.Berg) N.Silveira	K000342833	K	Reflora	H.W. Schott	1027	native	Not Evaluated	1
Reserva Biológica do Tinguá	Angiosperm	Myrtaceae	Myrcia	anacardiifolia	Gardner	MYRTACEAE Myrcia anacardiifolia Gardner	RB00871944	RB	Reflora	M.S. Wängler	1515	native	Least Concern	1
Reserva Biológica do Tinguá	Angiosperm	Myrtaceae	Myrcia	bicolor	Kiaersk.	MYRTACEAE Myrcia bicolor Kiaersk.	RB01112284	RB	Reflora	P.J.F.P. Rodrigues		native	Not Evaluated	1
Reserva Biológica do Tinguá	Angiosperm	Myrtaceae	Myrcia	brasiliensis	Kiaersk.	MYRTACEAE Myrcia brasiliensis Kiaersk.	RB01200202	RB	Reflora	H.C. de Lima	8424	native	Not Evaluated	1
Reserva Biológica do Tinguá	Angiosperm	Myrtaceae	Myrcia	carioca	A.R.Lourenço & E.Lucas	MYRTACEAE Myrcia carioca A.R.Lourenço & E.Lucas	RB00265682	RB	Reflora	S.J. Silva Neto	17	native	Vulnerable	1
Reserva Biológica do Tinguá	Angiosperm	Myrtaceae	Myrcia	excoriata	(Mart.) E.Lucas & C.E.Wilson	MYRTACEAE Myrcia excoriata (Mart.) E.Lucas & C.E.Wilson	RB00307810	RB	Reflora	S.J. Silva Neto	46	native	Not Evaluated	1
Reserva Biológica do Tinguá	Angiosperm	Myrtaceae	Myrcia	ferruginosa	Mazine	MYRTACEAE Myrcia ferruginosa Mazine	RB00725040	RB	Jabot	P.J.F.P. Rodrigues	71	native	Least Concern	1
Reserva Biológica do Tinguá	Angiosperm	Myrtaceae	Myrcia	fusiformis	(M.L.Kawas.) A.R.Lourenço & E.Lucas	MYRTACEAE Myrcia fusiformis (M.L.Kawas.) A.R.Lourenço & E.Lucas	RB01112281	RB	Jabot	P.J.F.P. Rodrigues	30	native	Vulnerable	1
Reserva Biológica do Tinguá	Angiosperm	Myrtaceae	Myrcia	glomerata	(Cambess.) G.P.Burton & E.Lucas	MYRTACEAE Myrcia glomerata (Cambess.) G.P.Burton & E.Lucas	RB00723515	RB	Jabot	P.J.F.P. Rodrigues	61	native	Not Evaluated	1
Reserva Biológica do Tinguá	Angiosperm	Myrtaceae	Myrcia	guianensis	(Aubl.) DC.	MYRTACEAE Myrcia guianensis (Aubl.) DC.	K000342685	K	Reflora	H.W. Schott	1032	native	Least Concern	0
Reserva Biológica do Tinguá	Angiosperm	Myrtaceae	Myrcia	hartwegiana	(O.Berg) Kiaersk.	MYRTACEAE Myrcia hartwegiana (O.Berg) Kiaersk.	RB00312448	RB	Reflora	L.S. Sylvestre	1644	native	Not Evaluated	1
Reserva Biológica do Tinguá	Angiosperm	Myrtaceae	Myrcia	laxiflora	Cambess.	MYRTACEAE Myrcia laxiflora Cambess.	RB00312631	RB	Reflora	H.C. de Lima	5936	native	Not Evaluated	1
Reserva Biológica do Tinguá	Angiosperm	Myrtaceae	Myrcia	loranthifolia	(DC.) G.P.Burton & E.Lucas	MYRTACEAE Myrcia loranthifolia (DC.) G.P.Burton & E.Lucas	RB00556284	RB	Reflora	M.F. Jesus		native	Least Concern	0
Reserva Biológica do Tinguá	Angiosperm	Myrtaceae	Myrcia	marliereana	A.R.Lourenço & E.Lucas	MYRTACEAE Myrcia marliereana A.R.Lourenço & E.Lucas	RBR00004639	RBR	Reflora	S.J. Silva Neto	46	native	Not Evaluated	1
Reserva Biológica do Tinguá	Angiosperm	Myrtaceae	Myrcia	multiflora	(Lam.) DC.	MYRTACEAE Myrcia multiflora (Lam.) DC.	RBR00026213	RBR	Reflora	H.C. Rodrigues		native	Not Evaluated	0
Reserva Biológica do Tinguá	Angiosperm	Myrtaceae	Myrcia	neocaudata	A.R.Lourenço & E.Lucas	MYRTACEAE Myrcia neocaudata A.R.Lourenço & E.Lucas	RB01115780	RB	Jabot	F.F. Negreiros	63	native	Data Deficient	1
Reserva Biológica do Tinguá	Angiosperm	Myrtaceae	Myrcia	neoglabra	E.Lucas & C.E.Wilson	MYRTACEAE Myrcia neoglabra E.Lucas & C.E.Wilson	RB00315716	RB	Reflora	H.C. de Lima	5892	native	Not Evaluated	1
Reserva Biológica do Tinguá	Angiosperm	Myrtaceae	Myrcia	neolucida	A.R.Lourenço & E.Lucas	MYRTACEAE Myrcia neolucida A.R.Lourenço & E.Lucas	RB00304591	RB	Reflora	I.M. Silva	359	native	Not Evaluated	0
Reserva Biológica do Tinguá	Angiosperm	Myrtaceae	Myrcia	neoobscura	E.Lucas & C.E.Wilson	MYRTACEAE Myrcia neoobscura E.Lucas & C.E.Wilson	RB00304604	RB	Reflora	M.G. Bovini	2131	native	Not Evaluated	1
Reserva Biológica do Tinguá	Angiosperm	Myrtaceae	Myrcia	plusiantha	Kiaersk.	MYRTACEAE Myrcia plusiantha Kiaersk.	RB01396467	RB	Reflora	H.C. de Lima	8707	native	Near Threatened	1
Reserva Biológica do Tinguá	Angiosperm	Myrtaceae	Myrcia	pubescens	DC.	MYRTACEAE Myrcia pubescens DC.	RB00310361	RB	Reflora	H.C de Lima	5990	native	Not Evaluated	0
Reserva Biológica do Tinguá	Angiosperm	Myrtaceae	Myrcia	pubipetala	Miq.	MYRTACEAE Myrcia pubipetala Miq.	RBR00004651	RB	Reflora	A.L. Peixoto	6301	native	Least Concern	1
Reserva Biológica do Tinguá	Angiosperm	Myrtaceae	Myrcia	racemosa	(O.Berg) Kiaersk.	MYRTACEAE Myrcia racemosa (O.Berg) Kiaersk.	RB00725064	RB	Jabot	P.J.F.P. Rodrigues		native	Not Evaluated	0
Reserva Biológica do Tinguá	Angiosperm	Myrtaceae	Myrcia	spectabilis	DC.	MYRTACEAE Myrcia spectabilis DC.	RB00333848	RB	Reflora	L.S. Sylvestre	1114	native	Not Evaluated	1
Reserva Biológica do Tinguá	Angiosperm	Myrtaceae	Myrcia	splendens	(Sw.) DC.	MYRTACEAE Myrcia splendens (Sw.) DC.	RB00394415	RB	Reflora	G.V. Somner	1029	native	Not Evaluated	0
Reserva Biológica do Tinguá	Angiosperm	Myrtaceae	Myrcia	strigipes	Mart.	MYRTACEAE Myrcia strigipes Mart.	RB01322196	RB	Reflora	F.F. Negreiros	72	native	Not Evaluated	1
Reserva Biológica do Tinguá	Angiosperm	Myrtaceae	Myrcia	strigosa	A.R.Lourenço & E.Lucas	MYRTACEAE Myrcia strigosa A.R.Lourenço & E.Lucas	RB00395925	RB	Reflora	G.V. Somner	1041	native	Not Evaluated	1
Reserva Biológica do Tinguá	Angiosperm	Myrtaceae	Myrcia	subsericea	A.Gray	MYRTACEAE Myrcia subsericea A.Gray	RBR00004664	RBR	Reflora	M.M.S. Conde	465	native	Least Concern	1
Reserva Biológica do Tinguá	Angiosperm	Myrtaceae	Myrcia	tenuivenosa	Kiaersk.	MYRTACEAE Myrcia tenuivenosa Kiaersk.	RB00407098	RB	Reflora	G.V. Somner	1028	native	Not Evaluated	1
Reserva Biológica do Tinguá	Angiosperm	Myrtaceae	Myrcia	tijucensis	Kiaersk.	MYRTACEAE Myrcia tijucensis Kiaersk.	RB00725061	RB	Jabot	P.J.F.P. Rodrigues		native	Least Concern	1
Reserva Biológica do Tinguá	Angiosperm	Myrtaceae	Myrcia	tricona	(D.Legrand) A.R.Lourenço & E.Lucas	MYRTACEAE Myrcia tricona (D.Legrand) A.R.Lourenço & E.Lucas	RBR00029105	RBR	Reflora	S.J. Silva Neto	474	native	Not Evaluated	0
Reserva Biológica do Tinguá	Angiosperm	Myrtaceae	Myrcia	vellozoi	Mazine	MYRTACEAE Myrcia vellozoi Mazine	RB00313378	RBR	Reflora	H.C. de Lima	5855	native	Least Concern	1
Reserva Biológica do Tinguá	Angiosperm	Myrtaceae	Myrciaria	disticha	O.Berg	MYRTACEAE Myrciaria disticha O.Berg	RB00723002	RB	Jabot	P.J.F.P. Rodrigues	62	native	Least Concern	1
Reserva Biológica do Tinguá	Angiosperm	Myrtaceae	Myrciaria	floribunda	(H.West ex Willd.) O.Berg	MYRTACEAE Myrciaria floribunda (H.West ex Willd.) O.Berg	RB01112285	RB	Jabot	P.J.F.P. Rodrigues	34	native	Least Concern	0
Reserva Biológica do Tinguá	Angiosperm	Myrtaceae	Myrciaria	glazioviana	(Kiaersk.) G.M.Barroso ex Sobral.	MYRTACEAE Myrciaria glazioviana (Kiaersk.) G.M.Barroso ex Sobral.	RBR00008641	RBR	Jabot	I.M. Silva	362	native	Least Concern	1
Reserva Biológica do Tinguá	Angiosperm	Myrtaceae	Myrciaria	tenella	(DC.) O.Berg	MYRTACEAE Myrciaria tenella (DC.) O.Berg	RB00725066	RB	Jabot	P.J.F.P. Rodrigues	75	native	Data Deficient	0
Reserva Biológica do Tinguá	Angiosperm	Myrtaceae	Neomitranthes	amblymitra	(Burret) Mattos	MYRTACEAE Neomitranthes amblymitra (Burret) Mattos	RB00725063	RB	Reflora	P.J.F.P. Rodrigues		native	Endangered	1
Reserva Biológica do Tinguá	Angiosperm	Myrtaceae	Neomitranthes	glomerata	(D.Legrand) D.Legrand	MYRTACEAE Neomitranthes glomerata (D.Legrand) D.Legrand	RBR00004668	RBR	Reflora	P. Germano-Filho	68	native	Least Concern	1
Reserva Biológica do Tinguá	Angiosperm	Myrtaceae	Neomitranthes	warmingiana	(Kiaersk.) Mattos	MYRTACEAE Neomitranthes warmingiana (Kiaersk.) Mattos	RB01115783	RB	Jabot	F.F. Negreiros	66	native	Least Concern	1
Reserva Biológica do Tinguá	Angiosperm	Myrtaceae	Pimenta	pseudocaryophyllus	(Gomes) Landrum	MYRTACEAE Pimenta pseudocaryophyllus (Gomes) Landrum	RB00348567	RB	Jabot	P.J.F.P. Rodrigues	26	native	Near Threatened	0
Reserva Biológica do Tinguá	Angiosperm	Myrtaceae	Plinia	edulis	(Vell.) Sobral	MYRTACEAE Plinia edulis (Vell.) Sobral	RBR00004658	RBR	Reflora	M.M.T. Rosa	439	native	Vulnerable	1
Reserva Biológica do Tinguá	Angiosperm	Myrtaceae	Plinia	pseudodichasiantha	(Kiaersk.) G.M.Barroso ex Sobral	MYRTACEAE Plinia pseudodichasiantha (Kiaersk.) G.M.Barroso ex Sobral	RB01115782	RB	Jabot	F.F. Negreiros	65	native	Least Concern	1
Reserva Biológica do Tinguá	Angiosperm	Myrtaceae	Plinia	pumila	(Gardner) M.C.Souza & Sobral	MYRTACEAE Plinia pumila (Gardner) M.C.Souza & Sobral	RB01115784	RB	Jabot	F.F. Negreiros	67	native	Data Deficient	1
Reserva Biológica do Tinguá	Angiosperm	Myrtaceae	Plinia	rivularis	(Cambess.) Rotman	MYRTACEAE Plinia rivularis (Cambess.) Rotman	RB00315359	RB	Jabot	A.C. Brade	18636	native	Least Concern	0
Reserva Biológica do Tinguá	Angiosperm	Myrtaceae	Psidium	longipetiolatum	D.Legrand	MYRTACEAE Psidium longipetiolatum D.Legrand	RB00722998	RB	Jabot	P.J.F.P. Rodrigues		native	Least Concern	1
Reserva Biológica do Tinguá	Angiosperm	Myrtaceae	Siphoneugena	densiflora	O.Berg	MYRTACEAE Siphoneugena densiflora O.Berg	RB00723016	RB	Reflora	P.J.F.P. Rodrigues		native	Least Concern	0
Reserva Biológica do Tinguá	Angiosperm	Myrtaceae	Syzygium	jambos	(L.) Alston	MYRTACEAE Syzygium jambos (L.) Alston	RBR00004644	RBR	Reflora	L.S. Sylvestre	1132	non native	Not Evaluated	0
Reserva Biológica do Tinguá	Angiosperm	Nyctaginaceae	Guapira	areolata	(Heimerl) Lundell	NYCTAGINACEAE Guapira areolata (Heimerl) Lundell	RB01400598	RB	Reflora	A. Lobão	2553	native	Not Evaluated	0
Reserva Biológica do Tinguá	Angiosperm	Nyctaginaceae	Guapira	hirsuta	(Choisy) Lundell	NYCTAGINACEAE Guapira hirsuta (Choisy) Lundell	RB00266215	RB	Reflora	H.C de Lima	5995	native	Least Concern	0
Reserva Biológica do Tinguá	Angiosperm	Nyctaginaceae	Guapira	nitida	(Mart. ex J.A.Schmidt) Lundell	NYCTAGINACEAE Guapira nitida (Mart. ex J.A.Schmidt) Lundell	RB01013247	RB	Reflora	C. D.M. Ferreira	126	native	Least Concern	1
Reserva Biológica do Tinguá	Angiosperm	Nyctaginaceae	Guapira	opposita	(Vell.) Reitz	NYCTAGINACEAE Guapira opposita (Vell.) Reitz	RB01200225	RB	Reflora	H.C. de Lima	8446	native	Not Evaluated	0
Reserva Biológica do Tinguá	Angiosperm	Nyctaginaceae	Neea	verticillata	Ruiz & Pav.	NYCTAGINACEAE Neea verticillata Ruiz & Pav.	P00712647	P	Reflora	A. Glaziou	9559	native	Least Concern	0
Reserva Biológica do Tinguá	Angiosperm	Ochnaceae	Luxemburgia	glazioviana	(Engl.) Beauverd	OCHNACEAE Luxemburgia glazioviana (Engl.) Beauverd	RB00267732	RB	Reflora	H.C de Lima	6003	native	Vulnerable	1
Reserva Biológica do Tinguá	Angiosperm	Ochnaceae	Ouratea	multiflora	(Pohl) Engl.	OCHNACEAE Ouratea multiflora (Pohl) Engl.	RB01348380	RB	Reflora	C. Baez	1242	native	Least Concern	1
Reserva Biológica do Tinguá	Angiosperm	Ochnaceae	Ouratea	semiserrata	(Mart. & Nees) Engl.	OCHNACEAE Ouratea semiserrata (Mart. & Nees) Engl.	RB01120897	RB	Jabot	P.J.F.P. Rodrigues	88	native	Not Evaluated	0
Reserva Biológica do Tinguá	Angiosperm	Ochnaceae	Ouratea	stipulata	(Vell.) Engl.	OCHNACEAE Ouratea stipulata (Vell.) Engl.	RB00268093	RB	Reflora	M.G. Bovini	2173	native	Near Threatened	1
Reserva Biológica do Tinguá	Angiosperm	Ochnaceae	Ouratea	tenuifolia	Engl.	OCHNACEAE Ouratea tenuifolia Engl.	P05465996	P	Reflora	A. Glaziou	9386	native	Not Evaluated	0
Reserva Biológica do Tinguá	Angiosperm	Ochnaceae	Sauvagesia	erecta	Aubl.	OCHNACEAE Sauvagesia erecta Aubl.	P05602727	P	Reflora	G.F.J. Pabst	5378	native	Not Evaluated	0
Reserva Biológica do Tinguá	Angiosperm	Onagraceae	Fuchsia	regia	(Vell.) Munz	ONAGRACEAE Fuchsia regia (Vell.) Munz	RB00467667	RB	Reflora	H.C. de Lima	6564	native	Least Concern	0
Reserva Biológica do Tinguá	Angiosperm	Orchidaceae	Acianthera	binotii	(Regel) Pridgeon & M.W.Chase	ORCHIDACEAE Acianthera binotii (Regel) Pridgeon & M.W.Chase	RB00259315	RB	Reflora	G. Cattan	219	native	Not Evaluated	1
Reserva Biológica do Tinguá	Angiosperm	Orchidaceae	Acianthera	glanduligera	(Lindl.) Luer	ORCHIDACEAE Acianthera glanduligera (Lindl.) Luer	RB00266632	RB	Reflora	G. Cattan	445	native	Least Concern	1
Reserva Biológica do Tinguá	Angiosperm	Orchidaceae	Acianthera	luteola	(Lindl.) Pridgeon & M.W.Chase	ORCHIDACEAE Acianthera luteola (Lindl.) Pridgeon & M.W.Chase	RB00259364	RB	Reflora	M. Bocayuva	152	native	Not Evaluated	1
Reserva Biológica do Tinguá	Angiosperm	Orchidaceae	Acianthera	recurva	(Lindl.) Pridgeon & M.W.Chase	ORCHIDACEAE Acianthera recurva (Lindl.) Pridgeon & M.W.Chase	RB00266572	RB	Reflora	G. Cattan	200	native	Not Evaluated	1
Reserva Biológica do Tinguá	Angiosperm	Orchidaceae	Acianthera	saurocephala	(Lodd.) Pridgeon & M.W.Chase	ORCHIDACEAE Acianthera saurocephala (Lodd.) Pridgeon & M.W.Chase	RB00266593	RB	Reflora	G. Cattan	219	native	Least Concern	1
Reserva Biológica do Tinguá	Angiosperm	Orchidaceae	Anathallis	liparanges	(Rchb.f.) Luer	ORCHIDACEAE Anathallis liparanges (Rchb.f.) Luer	RB00266509	RB	Reflora	M. Moraes	498	native	Least Concern	0
Reserva Biológica do Tinguá	Angiosperm	Orchidaceae	Anathallis	microphyta	(Barb.Rodr.) C.O.Azevedo & van den Berg	ORCHIDACEAE Anathallis microphyta (Barb.Rodr.) C.O.Azevedo & van den Berg	RB00417202	RB	Reflora	M. Bocayuva	146	native	Not Evaluated	0
Reserva Biológica do Tinguá	Angiosperm	Orchidaceae	Anathallis	obovata	(Lindl.) Pridgeon & M.W.Chase	ORCHIDACEAE Anathallis obovata (Lindl.) Pridgeon & M.W.Chase	RB00266579	RB	Reflora	G. Cattan	198	native	Not Evaluated	0
Reserva Biológica do Tinguá	Angiosperm	Orchidaceae	Anathallis	petropolitana	(Hoehne) F.Barros & Barberena	ORCHIDACEAE Anathallis petropolitana (Hoehne) F.Barros & Barberena	RB00259377	RB	Reflora	G. Cattan	259	native	Not Evaluated	1
Reserva Biológica do Tinguá	Angiosperm	Orchidaceae	Anathallis	sclerophylla	(Lindl.) Pridgeon & M.W.Chase	ORCHIDACEAE Anathallis sclerophylla (Lindl.) Pridgeon & M.W.Chase	RB00266600	RB	Reflora	M. Moraes	251	native	Least Concern	0
Reserva Biológica do Tinguá	Angiosperm	Orchidaceae	Barbosella	miersii	(Lindl.) Schltr.	ORCHIDACEAE Barbosella miersii (Lindl.) Schltr.	RB00258929	RB	Reflora	M. Bocayuva	136	native	Least Concern	1
Reserva Biológica do Tinguá	Angiosperm	Orchidaceae	Bifrenaria	hadwenii	Lindl. & Paxton	ORCHIDACEAE Bifrenaria hadwenii Lindl. & Paxton	RB00260615	RB	Reflora	G. Cattan	508	native	Not Evaluated	1
Reserva Biológica do Tinguá	Angiosperm	Orchidaceae	Bifrenaria	inodora	Lindl.	ORCHIDACEAE Bifrenaria inodora Lindl.	RB00418709	RB	Reflora	M. Moraes	461	native	Least Concern	1
Reserva Biológica do Tinguá	Angiosperm	Orchidaceae	Bifrenaria	stefanae	V.P.Castro	ORCHIDACEAE Bifrenaria stefanae V.P.Castro	RB00266327	RB	Reflora	G. Cattan	249	native	Not Evaluated	1
Reserva Biológica do Tinguá	Angiosperm	Orchidaceae	Bifrenaria	tetragona	(Lindl.) Schltr.	ORCHIDACEAE Bifrenaria tetragona (Lindl.) Schltr.	RB00247326	RB	Reflora	M. Moraes	446	native	Least Concern	1
Reserva Biológica do Tinguá	Angiosperm	Orchidaceae	Bulbophyllum	atropurpureum	Barb.Rodr.	ORCHIDACEAE Bulbophyllum atropurpureum Barb.Rodr.	RB00871748	RB	Reflora	M.S. Wängler	321	native	Least Concern	1
Reserva Biológica do Tinguá	Angiosperm	Orchidaceae	Campylocentrum	ornithorrhynchum	(Lindl.) Rolfe	ORCHIDACEAE Campylocentrum ornithorrhynchum (Lindl.) Rolfe	RB00593346	RB	Reflora	C.N. Fraga	1719	native	Not Evaluated	1
Reserva Biológica do Tinguá	Angiosperm	Orchidaceae	Cattleya	coccinea	Lindl.	ORCHIDACEAE Cattleya coccinea Lindl.	RB00259857	RB	Reflora	M. Moraes	239	native	Least Concern	1
Reserva Biológica do Tinguá	Angiosperm	Orchidaceae	Cochleanthes	flabelliformis	(Sw.) R.E.Schult. & Garay	ORCHIDACEAE Cochleanthes flabelliformis (Sw.) R.E.Schult. & Garay	RB00247738	RB	Reflora	C. Basilio Carris		native	Not Evaluated	1
Reserva Biológica do Tinguá	Angiosperm	Orchidaceae	Cyclopogon	congestus	(Vell.) Hoehne	ORCHIDACEAE Cyclopogon congestus (Vell.) Hoehne	RB00266310	RB	Reflora	M. Moraes	186	native	Not Evaluated	0
Reserva Biológica do Tinguá	Angiosperm	Orchidaceae	Cyclopogon	longibracteatus	(Barb.Rodr.) Schltr.	ORCHIDACEAE Cyclopogon longibracteatus (Barb.Rodr.) Schltr.	RB00266303	RB	Reflora	G. Cattan	185	native	Not Evaluated	1
Reserva Biológica do Tinguá	Angiosperm	Orchidaceae	Dichaea	cogniauxiana	Schltr.	ORCHIDACEAE Dichaea cogniauxiana Schltr.	RB00266381	RB	Reflora	M. Moraes	469	native	Not Evaluated	0
Reserva Biológica do Tinguá	Angiosperm	Orchidaceae	Dichaea	pendula	(Aubl.) Cogn.	ORCHIDACEAE Dichaea pendula (Aubl.) Cogn.	RB00266370	RB	Reflora	M. Moraes	441	native	Not Evaluated	0
Reserva Biológica do Tinguá	Angiosperm	Orchidaceae	Elleanthus	brasiliensis	(Lindl.) Rchb.f.	ORCHIDACEAE Elleanthus brasiliensis (Lindl.) Rchb.f.	RB00333922	RB	Reflora	M. Moraes	452	native	Not Evaluated	1
Reserva Biológica do Tinguá	Angiosperm	Orchidaceae	Epidendrum	addae	Pabst	ORCHIDACEAE Epidendrum addae Pabst	RB00266414	RB	Reflora	G. Cattan	256	native	Vulnerable	1
Reserva Biológica do Tinguá	Angiosperm	Orchidaceae	Epidendrum	armeniacum	Lindl.	ORCHIDACEAE Epidendrum armeniacum Lindl.	RB00247760	RB	Reflora	M. Moraes	448	native	Not Evaluated	1
Reserva Biológica do Tinguá	Angiosperm	Orchidaceae	Epidendrum	geniculatum	Barb.Rodr.	ORCHIDACEAE Epidendrum geniculatum Barb.Rodr.	RB00259028	RB	Reflora	João Luiz		native	Near Threatened	1
Reserva Biológica do Tinguá	Angiosperm	Orchidaceae	Epidendrum	pseudodifforme	Hoehne & Schltr.	ORCHIDACEAE Epidendrum pseudodifforme Hoehne & Schltr.	RB00266409	RB	Reflora	M. Moraes	465	native	Not Evaluated	1
Reserva Biológica do Tinguá	Angiosperm	Orchidaceae	Epidendrum	ramosum	Jacq.	ORCHIDACEAE Epidendrum ramosum Jacq.	RB00418770	RB	Reflora	M. Bocayuva	139	native	Not Evaluated	0
Reserva Biológica do Tinguá	Angiosperm	Orchidaceae	Eurystyles	actinosophila	(Barb.Rodr.) Schltr.	ORCHIDACEAE Eurystyles actinosophila (Barb.Rodr.) Schltr.	RB00251052	RB	Reflora	M. Moraes	486	native	Not Evaluated	1
Reserva Biológica do Tinguá	Angiosperm	Orchidaceae	Gomesa	bicornuta	(Hook.) Meneguzzo	ORCHIDACEAE Gomesa bicornuta (Hook.) Meneguzzo	RB00258247	RB	Reflora	M. Moraes	475	native	Not Evaluated	1
Reserva Biológica do Tinguá	Angiosperm	Orchidaceae	Gomesa	flexuosa	(Lodd.) M.W.Chase & N.H.Williams	ORCHIDACEAE Gomesa flexuosa (Lodd.) M.W.Chase & N.H.Williams	RB01200176	RB	Reflora	H.C. de Lima	8397	native	Not Evaluated	1
Reserva Biológica do Tinguá	Angiosperm	Orchidaceae	Gomesa	glaziovii	Cogn.	ORCHIDACEAE Gomesa glaziovii Cogn.	RB00334322	RB	Reflora	G. Cattan	245	native	Least Concern	1
Reserva Biológica do Tinguá	Angiosperm	Orchidaceae	Gomesa	laxiflora	(Lindl.) Klotzsch ex Rchb.f.	ORCHIDACEAE Gomesa laxiflora (Lindl.) Klotzsch ex Rchb.f.	RB00259782	RB	Reflora	M. Moraes	518	native	Not Evaluated	1
Reserva Biológica do Tinguá	Angiosperm	Orchidaceae	Gomesa	recurva	R.Br.	ORCHIDACEAE Gomesa recurva R.Br.	RB00259793	RB	Reflora	G. Cattan	213	native	Not Evaluated	0
Reserva Biológica do Tinguá	Angiosperm	Orchidaceae	Gomesa	uniflora	(Booth ex Lindl.) M.W.Chase & N.H.Williams	ORCHIDACEAE Gomesa uniflora (Booth ex Lindl.) M.W.Chase & N.H.Williams	RB00258422	RB	Reflora	M. Moraes	442	native	Not Evaluated	0
Reserva Biológica do Tinguá	Angiosperm	Orchidaceae	Gongora	bufonia	Lindl.	ORCHIDACEAE Gongora bufonia Lindl.	RB00266436	RB	Jabot	M. Moraes	456	native	Least Concern	1
Reserva Biológica do Tinguá	Angiosperm	Orchidaceae	Grandiphyllum	divaricatum	(Lindl.) Docha Neto	ORCHIDACEAE Grandiphyllum divaricatum (Lindl.) Docha Neto	RB00259777	RB	Jabot	S.J. Silva Neto	587	native	Vulnerable	1
Reserva Biológica do Tinguá	Angiosperm	Orchidaceae	Isochilus	linearis	(Jacq.) R.Br.	ORCHIDACEAE Isochilus linearis (Jacq.) R.Br.	RB00257364	RB	Reflora	M. Moraes	473	native	Not Evaluated	0
Reserva Biológica do Tinguá	Angiosperm	Orchidaceae	Lankesterella	caespitosa	(Lindl.) Hoehne	ORCHIDACEAE Lankesterella caespitosa (Lindl.) Hoehne	RB00257534	RB	Reflora	M. Moraes	471	native	Not Evaluated	1
Reserva Biológica do Tinguá	Angiosperm	Orchidaceae	Leptotes	bicolor	Lindl.	ORCHIDACEAE Leptotes bicolor Lindl.	RB00266430	RB	Reflora	G. Cattan	207	native	Least Concern	0
Reserva Biológica do Tinguá	Angiosperm	Orchidaceae	Liparis	nervosa	(Thumb.) Lindl.	ORCHIDACEAE Liparis nervosa (Thumb.) Lindl.	RB00266613	RB	Reflora	M.M.T. Rosa	342	native	Not Evaluated	0
Reserva Biológica do Tinguá	Angiosperm	Orchidaceae	Maxillaria	imbricata	Barb.Rodr.	ORCHIDACEAE Maxillaria imbricata Barb.Rodr.	RB00259164	RB	Reflora	M. Moraes	492	native	Not Evaluated	0
Reserva Biológica do Tinguá	Angiosperm	Orchidaceae	Maxillaria	notylioglossa	Rchb.f.	ORCHIDACEAE Maxillaria notylioglossa Rchb.f.	RB00259124	RB	Reflora	G. Cattan	184	native	Not Evaluated	0
Reserva Biológica do Tinguá	Angiosperm	Orchidaceae	Maxillaria	obtusa	(Lindl.) Molinari	ORCHIDACEAE Maxillaria obtusa (Lindl.) Molinari	RB00297291	RB	Reflora	M. Moraes	462	native	Not Evaluated	0
Reserva Biológica do Tinguá	Angiosperm	Orchidaceae	Maxillaria	phoenicanthera	Barb.Rodr.	ORCHIDACEAE Maxillaria phoenicanthera Barb.Rodr.	RB00259176	RB	Reflora	M. Moraes	493	native	Least Concern	1
Reserva Biológica do Tinguá	Angiosperm	Orchidaceae	Maxillaria	rufescens	Lindl.	ORCHIDACEAE Maxillaria rufescens Lindl.	RB00259185	RB	Reflora	M. Bocayuva	137	native	Not Evaluated	0
Reserva Biológica do Tinguá	Angiosperm	Orchidaceae	Maxillaria	subulata	Lindl.	ORCHIDACEAE Maxillaria subulata Lindl.	RB00266496	RB	Reflora	G. Cattan	208	native	Not Evaluated	0
Reserva Biológica do Tinguá	Angiosperm	Orchidaceae	Maxillaria	ubatubana	Hoehne	ORCHIDACEAE Maxillaria ubatubana Hoehne	RB00297293	RB	Reflora	G. Cattan	248	native	Not Evaluated	1
Reserva Biológica do Tinguá	Angiosperm	Orchidaceae	Microchilus	arietinus	(Rchb.f. & Warm.) Ormerod	ORCHIDACEAE Microchilus arietinus (Rchb.f. & Warm.) Ormerod	RB00257823	RB	Jabot	A.C. Brade	18637	native	Least Concern	0
Reserva Biológica do Tinguá	Angiosperm	Orchidaceae	Miltonia	candida	Lindl.	ORCHIDACEAE Miltonia candida Lindl.	RB00593042	RB	Reflora	C.N. Fraga	1718	native	Near Threatened	1
Reserva Biológica do Tinguá	Angiosperm	Orchidaceae	Miltonia	clowesii	(Lindl.) Lindl.	ORCHIDACEAE Miltonia clowesii (Lindl.) Lindl.	RB00258163	RB	Reflora	G. Cattan	189	native	Near Threatened	1
Reserva Biológica do Tinguá	Angiosperm	Orchidaceae	Miltonia	flavescens	(Lindl.) Lindl.	ORCHIDACEAE Miltonia flavescens (Lindl.) Lindl.	RB00663599	RB	Reflora	M. Moraes	483	native	Least Concern	0
Reserva Biológica do Tinguá	Angiosperm	Orchidaceae	Miltonia	spectabilis	Lindl.	ORCHIDACEAE Miltonia spectabilis Lindl.	RB00258100	RB	Reflora	M. Moraes	457	native	Least Concern	1
Reserva Biológica do Tinguá	Angiosperm	Orchidaceae	Octomeria	crassifolia	Lindl.	ORCHIDACEAE Octomeria crassifolia Lindl.	RB00259239	RB	Reflora	M. Moraes	495	native	Not Evaluated	0
Reserva Biológica do Tinguá	Angiosperm	Orchidaceae	Octomeria	diaphana	Lindl.	ORCHIDACEAE Octomeria diaphana Lindl.	RB00257953	RB	Reflora	G. Cattan	201	native	Least Concern	1
Reserva Biológica do Tinguá	Angiosperm	Orchidaceae	Octomeria	gracilis	Lodd. ex Lindl.	ORCHIDACEAE Octomeria gracilis Lodd. ex Lindl.	RB00657533	RB	Reflora	H.C. de Lima	6628	native	Not Evaluated	1
Reserva Biológica do Tinguá	Angiosperm	Orchidaceae	Octomeria	grandiflora	Lindl.	ORCHIDACEAE Octomeria grandiflora Lindl.	RB00648778	RB	Reflora	M. Moraes	455	native	Not Evaluated	0
Reserva Biológica do Tinguá	Angiosperm	Orchidaceae	Octomeria	linearifolia	Barb.Rodr.	ORCHIDACEAE Octomeria linearifolia Barb.Rodr.	RB00258056	RB	Reflora	M. Moraes	450	native	Not Evaluated	1
Reserva Biológica do Tinguá	Angiosperm	Orchidaceae	Octomeria	tricolor	Rchb.f.	ORCHIDACEAE Octomeria tricolor Rchb.f.	RB00258017	RB	Reflora	G. Cattan	252	native	Not Evaluated	1
Reserva Biológica do Tinguá	Angiosperm	Orchidaceae	Oeceoclades	maculata	(Lindl.) Lindl.	ORCHIDACEAE Oeceoclades maculata (Lindl.) Lindl.	RB00257958	RB	Reflora	M. Moraes	492	non native	Not Evaluated	0
Reserva Biológica do Tinguá	Angiosperm	Orchidaceae	Pabstiella	fusca	(Lindl.) Chiron & Xim.Bols.	ORCHIDACEAE Pabstiella fusca (Lindl.) Chiron & Xim.Bols.	RB00635262	RB	Reflora	G. Cattan	258	native	Not Evaluated	0
Reserva Biológica do Tinguá	Angiosperm	Orchidaceae	Pabstiella	lingua	(Lindl.) Luer	ORCHIDACEAE Pabstiella lingua (Lindl.) Luer	RB00416544	RB	Reflora	M. Bocayuva	153	native	Endangered	1
Reserva Biológica do Tinguá	Angiosperm	Orchidaceae	Polystachya	concreta	(Jacq.) Garay & Sweet	ORCHIDACEAE Polystachya concreta (Jacq.) Garay & Sweet	RB00259359	RB	Reflora	G. Cattan	223	native	Not Evaluated	0
Reserva Biológica do Tinguá	Angiosperm	Orchidaceae	Prescottia	plantaginifolia	Lindl. ex Hook.	ORCHIDACEAE Prescottia plantaginifolia Lindl. ex Hook.	RB00348446	RB	Reflora	M. Moraes	503	native	Not Evaluated	0
Reserva Biológica do Tinguá	Angiosperm	Orchidaceae	Prescottia	stachyodes	(Sw.) Lindl.	ORCHIDACEAE Prescottia stachyodes (Sw.) Lindl.	RB00587389	RB	Reflora	M. Moraes	510	native	Not Evaluated	0
Reserva Biológica do Tinguá	Angiosperm	Orchidaceae	Promenaea	stapelioides	(Link & Otto) Lindl.	ORCHIDACEAE Promenaea stapelioides (Link & Otto) Lindl.	RB00746716	RB	Reflora	F.F.V.A. Barberena	255	native	Not Evaluated	1
Reserva Biológica do Tinguá	Angiosperm	Orchidaceae	Promenaea	stapelioides	(Lindl.) Meneguzzo	ORCHIDACEAE Promenaea stapelioides subsp. xanthina (Lindl.) Meneguzzo	RB00259545	RB	Reflora	M. Moraes	244	native	Not Evaluated	1
Reserva Biológica do Tinguá	Angiosperm	Orchidaceae	Prosthechea	aemula	(Lindl.) W.E.Higgins	ORCHIDACEAE Prosthechea aemula (Lindl.) W.E.Higgins	RB00259463	RB	Reflora	M. Moraes	453	native	Not Evaluated	0
Reserva Biológica do Tinguá	Angiosperm	Orchidaceae	Prosthechea	bulbosa	(Vell.) W.E.Higgins	ORCHIDACEAE Prosthechea bulbosa (Vell.) W.E.Higgins	RB00259473	RB	Reflora	H.C de Lima		native	Not Evaluated	1
Reserva Biológica do Tinguá	Angiosperm	Orchidaceae	Prosthechea	pygmaea	(Hook.) W.E.Higgins	ORCHIDACEAE Prosthechea pygmaea (Hook.) W.E.Higgins	RB00259547	RB	Reflora	M. Moraes	463	native	Not Evaluated	0
Reserva Biológica do Tinguá	Angiosperm	Orchidaceae	Pteroglossa	glazioviana	(Cogn.) Garay	ORCHIDACEAE Pteroglossa glazioviana (Cogn.) Garay	RB00266361	RB	Reflora	M. Moraes	216	native	Least Concern	1
Reserva Biológica do Tinguá	Angiosperm	Orchidaceae	Rodriguezia	bracteata	(Vell.) Hoehne	ORCHIDACEAE Rodriguezia bracteata (Vell.) Hoehne	RB01200175	RB	Reflora	H.C. de Lima	8415	native	Not Evaluated	0
Reserva Biológica do Tinguá	Angiosperm	Orchidaceae	Sauroglossum	elatum	Lindl.	ORCHIDACEAE Sauroglossum elatum Lindl.	RB00260542	RB	Reflora	M. Moraes	215	native	Not Evaluated	0
Reserva Biológica do Tinguá	Angiosperm	Orchidaceae	Scaphyglottis	livida	(Lindl.) Schltr.	ORCHIDACEAE Scaphyglottis livida (Lindl.) Schltr.	RB00259670	RB	Reflora	M. Moraes	451	native	Not Evaluated	0
Reserva Biológica do Tinguá	Angiosperm	Orchidaceae	Scaphyglottis	modesta	(Rchb.f.) Schltr.	ORCHIDACEAE Scaphyglottis modesta (Rchb.f.) Schltr.	RB00297285	RB	Reflora	M. Bocayuva	142	native	Not Evaluated	0
Reserva Biológica do Tinguá	Angiosperm	Orchidaceae	Stelis	grandiflora	Lindl.	ORCHIDACEAE Stelis grandiflora Lindl.	RB00259867	RB	Reflora	G. Cattan	250	native	Not Evaluated	0
Reserva Biológica do Tinguá	Angiosperm	Orchidaceae	Zootrophion	atropurpureum	(Lindl.) Luer.	ORCHIDACEAE Zootrophion atropurpureum (Lindl.) Luer.	UPCB0051156	UPCB	Jabot	A.L.V. Toscano Brito	3641	native	Near Threatened	1
Reserva Biológica do Tinguá	Angiosperm	Orchidaceae	Zygopetalum	maculatum	(Kunth) Garay	ORCHIDACEAE Zygopetalum maculatum (Kunth) Garay	RB00260303	RB	Reflora	M. Moraes	238	native	Least Concern	0
Reserva Biológica do Tinguá	Angiosperm	Orchidaceae	Zygopetalum	mosenianum	Barb.Rodr.	ORCHIDACEAE Zygopetalum mosenianum Barb.Rodr.	RB00260355	RB	Reflora	G. Cattan	237	native	Not Evaluated	1
Reserva Biológica do Tinguá	Angiosperm	Orchidaceae	Zygostates	grandiflora	(Lindl.) Mansf.	ORCHIDACEAE Zygostates grandiflora (Lindl.) Mansf.	RB01200213	RB	Reflora	H.C. de Lima	8434	native	Not Evaluated	1
Reserva Biológica do Tinguá	Angiosperm	Orchidaceae	Zygostates	greeniana	Rchb.f.	ORCHIDACEAE Zygostates greeniana Rchb.f.	RB00258995	RB	Reflora	M. Bocayuva	156	native	Least Concern	1
Reserva Biológica do Tinguá	Angiosperm	Oxalidaceae	Oxalis	debilis	Kunth	OXALIDACEAE Oxalis debilis Kunth	RB01200161	RB	Reflora	H.C. de Lima	8386	native	Not Evaluated	0
Reserva Biológica do Tinguá	Angiosperm	Passifloraceae	Passiflora	actinia	Hook.	PASSIFLORACEAE Passiflora actinia Hook.	RB00275007	RB	Reflora	R.D. Ribeiro	570	native	Least Concern	0
Reserva Biológica do Tinguá	Angiosperm	Passifloraceae	Passiflora	alata	Curtis	PASSIFLORACEAE Passiflora alata Curtis	RBR00025628	RBR	Jabot	H.C de Lima	5245	native	Not Evaluated	0
Reserva Biológica do Tinguá	Angiosperm	Passifloraceae	Passiflora	imbeana	Sacco	PASSIFLORACEAE Passiflora imbeana Sacco	RB00297347	RB	Reflora	M. Moraes	500	native	Endangered	1
Reserva Biológica do Tinguá	Angiosperm	Passifloraceae	Passiflora	kermesina	Link & Otto	PASSIFLORACEAE Passiflora kermesina Link & Otto	PEL01006203	PEL	Jabot	M. Rosa	141	native	Not Evaluated	0
Reserva Biológica do Tinguá	Angiosperm	Passifloraceae	Passiflora	miersii	Mart.	PASSIFLORACEAE Passiflora miersii Mart.	MO100237803	MO	SpeciesLink	A. Glaziou	6551a	native	Least Concern	0
Reserva Biológica do Tinguá	Angiosperm	Passifloraceae	Passiflora	porophylla	Vell.	PASSIFLORACEAE Passiflora porophylla Vell.	RB00297928	RB	Reflora	M.G. Bovini	2114	native	Not Evaluated	0
Reserva Biológica do Tinguá	Angiosperm	Pentaphylacaceae	Ternstroemia	brasiliensis	Cambess.	PENTAPHYLACACEAE Ternstroemia brasiliensis Cambess.	RB00348773	RB	Reflora	H.C. de Lima	5982	native	Least Concern	0
Reserva Biológica do Tinguá	Angiosperm	Peraceae	Pera	glabrata	(Schott) Baill.	PERACEAE Pera glabrata (Schott) Baill.	RB01200197	RB	Jabot	H.C. de Lima	8418	native	Not Evaluated	0
Reserva Biológica do Tinguá	Angiosperm	Phyllanthaceae	Hieronyma	alchorneoides	Allemão	PHYLLANTHACEAE Hieronyma alchorneoides Allemão	RB00085880	RB	Jabot	M.G. Bovini	2136	native	Not Evaluated	0
Reserva Biológica do Tinguá	Angiosperm	Phyllanthaceae	Margaritaria	nobilis	L.f.	PHYLLANTHACEAE Margaritaria nobilis L.f.	RBR00026037	RBR	Jabot	H.C. Rodrigues		native	Least Concern	0
Reserva Biológica do Tinguá	Angiosperm	Phyllanthaceae	Phyllanthus	riedelianus	Müll.Arg.	PHYLLANTHACEAE Phyllanthus riedelianus Müll.Arg.	RB00330765	RB	Jabot	H.C. de Lima	5888	native	Least Concern	1
Reserva Biológica do Tinguá	Angiosperm	Phytolaccaceae	Gallesia	integrifolia	(Spreng.) Harms	PHYTOLACCACEAE Gallesia integrifolia (Spreng.) Harms	RB00492615	RB	Reflora	A.A. Calvet	2	native	Not Evaluated	0
Reserva Biológica do Tinguá	Angiosperm	Picramniaceae	Picramnia	glazioviana	Engl.	PICRAMNIACEAE Picramnia glazioviana Engl.	RB00723519	RB	Reflora	P.J.F.P. Rodrigues		native	Not Evaluated	0
Reserva Biológica do Tinguá	Angiosperm	Picramniaceae	Picramnia	ramiflora	G.Planch.	PICRAMNIACEAE Picramnia ramiflora G.Planch.	NY01132151	NY	SpeciesLink	L.M. Versiaux	293	native	Not Evaluated	0
Reserva Biológica do Tinguá	Angiosperm	Piperaceae	Manekia	obtusa	(Miq.) T. Arias, Callejas & Bornst.	PIPERACEAE Manekia obtusa (Miq.) T. Arias, Callejas & Bornst.	RB01200153	RB	Reflora	H.C. de Lima	8378	native	Not Evaluated	1
Reserva Biológica do Tinguá	Angiosperm	Piperaceae	Peperomia	alata	Ruiz & Pav.	PIPERACEAE Peperomia alata Ruiz & Pav.	RB00273123	RB	Reflora	A.C. Brade	18639	native	Not Evaluated	0
Reserva Biológica do Tinguá	Angiosperm	Piperaceae	Peperomia	catharinae	Miq.	PIPERACEAE Peperomia catharinae Miq.	RB00333992	RB	Reflora	L.C. Giordano	2628	native	Not Evaluated	1
Reserva Biológica do Tinguá	Angiosperm	Piperaceae	Peperomia	corcovadensis	Gardner	PIPERACEAE Peperomia corcovadensis Gardner	RB00273165	RB	Reflora	M.G. Bovini	2111	native	Not Evaluated	1
Reserva Biológica do Tinguá	Angiosperm	Piperaceae	Peperomia	dichotoma	Regel	PIPERACEAE Peperomia dichotoma Regel	RB00273424	RB	Reflora	M.G. Bovini	2144	native	Not Evaluated	1
Reserva Biológica do Tinguá	Angiosperm	Piperaceae	Peperomia	glabella	(Sw.) A.Dietr.	PIPERACEAE Peperomia glabella (Sw.) A.Dietr.	RB01390562	RB	Reflora	M.S. Wängler	2161	native	Not Evaluated	0
Reserva Biológica do Tinguá	Angiosperm	Piperaceae	Peperomia	glazioui	C.DC.	PIPERACEAE Peperomia glazioui C.DC.	RB00333984	RB	Reflora	L.C. Giordano	2624	native	Not Evaluated	1
Reserva Biológica do Tinguá	Angiosperm	Piperaceae	Peperomia	nitida	Dahlst.	PIPERACEAE Peperomia nitida Dahlst.	RB00346532	RB	Reflora	A.C. Brade	18597	native	Least Concern	0
Reserva Biológica do Tinguá	Angiosperm	Piperaceae	Peperomia	obtusifolia	(L.) A.Dietr.	PIPERACEAE Peperomia obtusifolia (L.) A.Dietr.	RB00334183	RB	Reflora	L.C. Giordano	2630	native	Not Evaluated	0
Reserva Biológica do Tinguá	Angiosperm	Piperaceae	Peperomia	quadrifolia	(L.) Kunth	PIPERACEAE Peperomia quadrifolia (L.) Kunth	RB00333980	RB	Reflora	L.C. Giordano	2615	native	Least Concern	0
Reserva Biológica do Tinguá	Angiosperm	Piperaceae	Peperomia	rotundifolia	(L.) Kunth	PIPERACEAE Peperomia rotundifolia (L.) Kunth	RB00334188	RB	Reflora	L.C. Giordano	2631	native	Not Evaluated	0
Reserva Biológica do Tinguá	Angiosperm	Piperaceae	Peperomia	tetraphylla	(G.Forst.) Hook. & Arn.	PIPERACEAE Peperomia tetraphylla (G.Forst.) Hook. & Arn.	RB00334142	RB	Reflora	L.C. Giordano	2622	native	Not Evaluated	0
Reserva Biológica do Tinguá	Angiosperm	Piperaceae	Peperomia	urocarpa	Fisch. & C.A.Mey.	PIPERACEAE Peperomia urocarpa Fisch. & C.A.Mey.	RB00334135	RB	Reflora	L.C. Giordano	2603	native	Not Evaluated	0
Reserva Biológica do Tinguá	Angiosperm	Piperaceae	Piper	aghaense	E.F.Guim & M.Carvalho-Silva	PIPERACEAE Piper aghaense E.F.Guim & M.Carvalho-Silva	RB00348704	RB	Reflora	J.M.A. Braga	7634	native	Not Evaluated	1
Reserva Biológica do Tinguá	Angiosperm	Piperaceae	Piper	anisum	(Spreng.) Angely	PIPERACEAE Piper anisum (Spreng.) Angely	RB00334064	RB	Reflora	L.C. Giordano	2589	native	Not Evaluated	0
Reserva Biológica do Tinguá	Angiosperm	Piperaceae	Piper	arboreum	Aubl.	PIPERACEAE Piper arboreum Aubl.	RB00334002	RB	Reflora	L.C. Giordano	2597	native	Not Evaluated	0
Reserva Biológica do Tinguá	Angiosperm	Piperaceae	Piper	caldense	C.DC.	PIPERACEAE Piper caldense C.DC.	RB00334146	RB	Reflora	L.C. Giordano	2623	native	Not Evaluated	0
Reserva Biológica do Tinguá	Angiosperm	Piperaceae	Piper	cernuum	Vell.	PIPERACEAE Piper cernuum Vell.	RB00333990	RB	Reflora	L.C. Giordano	2625	native	Not Evaluated	0
Reserva Biológica do Tinguá	Angiosperm	Piperaceae	Piper	divaricatum	G.Mey.	PIPERACEAE Piper divaricatum G.Mey.	RB00299142	RB	Reflora	F. Guerra		native	Not Evaluated	0
Reserva Biológica do Tinguá	Angiosperm	Piperaceae	Piper	fluminense	Raddi	PIPERACEAE Piper fluminense Raddi	RB00527907	RB	Reflora	L.A. Pereira	1667	native	Not Evaluated	0
Reserva Biológica do Tinguá	Angiosperm	Piperaceae	Piper	gaudichaudianum	Kunth	PIPERACEAE Piper gaudichaudianum Kunth	RB00299430	RB	Reflora	M.M.T. Rosa	330	native	Not Evaluated	0
Reserva Biológica do Tinguá	Angiosperm	Piperaceae	Piper	goesii	Yunck.	PIPERACEAE Piper goesii Yunck.	RB00334111	RB	Reflora	L.C. Giordano	2609	native	Not Evaluated	1
Reserva Biológica do Tinguá	Angiosperm	Piperaceae	Piper	jubimarginatum	Yunck.	PIPERACEAE Piper jubimarginatum Yunck.	RB01182446	RB	Jabot	M.G. Bovini	4183	native	Not Evaluated	1
Reserva Biológica do Tinguá	Angiosperm	Piperaceae	Piper	lepturum	Kunth	PIPERACEAE Piper lepturum Kunth	RB00334103	RB	Reflora	L.C. Giordano	2613	native	Not Evaluated	0
Reserva Biológica do Tinguá	Angiosperm	Piperaceae	Piper	mollicomum	Kunth	PIPERACEAE Piper mollicomum Kunth	RB00334040	RB	Reflora	L.C. Giordano	2596	native	Not Evaluated	0
Reserva Biológica do Tinguá	Angiosperm	Piperaceae	Piper	pseudopothifolium	C.DC.	PIPERACEAE Piper pseudopothifolium C.DC.	RB00333971	RB	Reflora	L.C. Giordano	2627	native	Not Evaluated	1
Reserva Biológica do Tinguá	Angiosperm	Piperaceae	Piper	richardiifolium	Kunth	PIPERACEAE Piper richardiifolium Kunth	RB00333976	RB	Reflora	L.C. Giordano	2587	native	Not Evaluated	0
Reserva Biológica do Tinguá	Angiosperm	Piperaceae	Piper	rivinoides	Kunth	PIPERACEAE Piper rivinoides Kunth	RB00334129	RB	Reflora	L.C. Giordano	2604	native	Not Evaluated	0
Reserva Biológica do Tinguá	Angiosperm	Piperaceae	Piper	trichocarpon	C.DC.	PIPERACEAE Piper trichocarpon C.DC.	RB00334005	RB	Reflora	L.C. Giordano	2633	native	Not Evaluated	1
Reserva Biológica do Tinguá	Angiosperm	Piperaceae	Piper	umbellatum	L.	PIPERACEAE Piper umbellatum L.	RB00333997	RB	Reflora	L.C. Giordano	2632	native	Not Evaluated	0
Reserva Biológica do Tinguá	Angiosperm	Piperaceae	Piper	vicosanum	Yunck.	PIPERACEAE Piper vicosanum Yunck.	NY01018185	NY	Reflora	L.C. Giordano	2614	native	Least Concern	0
Reserva Biológica do Tinguá	Angiosperm	Plantaginaceae	Darcya	vandellioides	(Benth.) Scatigna	PLANTAGINACEAE Darcya vandellioides (Benth.) Scatigna	RB00382740	RB	Reflora	A.C. Brade	18612	native	Not Evaluated	1
Reserva Biológica do Tinguá	Angiosperm	Plantaginaceae	Plantago	tomentosa	Lam.	PLANTAGINACEAE Plantago tomentosa Lam.	RBR00025631	RBR	Jabot	M.M.T. Rosa	399	native	Not Evaluated	0
Reserva Biológica do Tinguá	Angiosperm	Poaceae	Aulonemia	amplissima	(Nees) McClure	POACEAE Aulonemia amplissima (Nees) McClure	RB00487158	RB	Reflora	H.C. de Lima	6619	native	Not Evaluated	1
Reserva Biológica do Tinguá	Angiosperm	Poaceae	Aulonemia	setigera	(Hack.) McClure	POACEAE Aulonemia setigera (Hack.) McClure	RB00524908	RB	Reflora	H.C de Lima	6562	native	Not Evaluated	1
Reserva Biológica do Tinguá	Angiosperm	Poaceae	Bambusa	tuldoides	Munro	POACEAE Bambusa tuldoides Munro	RBR00022427	RBR	Reflora	M.M.T. Rosa	327	non native	Not Evaluated	0
Reserva Biológica do Tinguá	Angiosperm	Poaceae	Chusquea	bambusoides	(Raddi) Hack.	POACEAE Chusquea bambusoides (Raddi) Hack.	RB00487164	RB	Reflora	H.C. de Lima	6625	native	Least Concern	1
Reserva Biológica do Tinguá	Angiosperm	Poaceae	Chusquea	kleinii	A.C.Mota, R.P.Oliveira & L.G.Clark	POACEAE Chusquea kleinii A.C.Mota, R.P.Oliveira & L.G.Clark	RB00524898	RB	Reflora	H.C. de Lima	6553	native	Not Evaluated	1
Reserva Biológica do Tinguá	Angiosperm	Poaceae	Chusquea	pinifolia	(Nees) Nees	POACEAE Chusquea pinifolia (Nees) Nees	RB00348480	RB	Reflora	H.C. de Lima	6002	native	Least Concern	0
Reserva Biológica do Tinguá	Angiosperm	Poaceae	Colanthelia	cingulata	(McClure & L.B.Sm.) McClure	POACEAE Colanthelia cingulata (McClure & L.B.Sm.) McClure	RBR00022432	RBR	Reflora	I.S. Santos	02	native	Not Evaluated	1
Reserva Biológica do Tinguá	Angiosperm	Poaceae	Diandrolyra	tatianae	Soderstr. & Zuloaga	POACEAE Diandrolyra tatianae Soderstr. & Zuloaga	K000997248	K	Reflora	T.R. Soderstrom	2630	native	Endangered	1
Reserva Biológica do Tinguá	Angiosperm	Poaceae	Glaziophyton	mirabile	Franch.	POACEAE Glaziophyton mirabile Franch.	US00132139	US	Reflora	A. Glaziou	8999	native	Endangered	1
Reserva Biológica do Tinguá	Angiosperm	Poaceae	Guadua	paniculata	Munro	POACEAE Guadua paniculata Munro	RB00534672	RB	Reflora	M.M.T. Rosa	327	native	Not Evaluated	0
Reserva Biológica do Tinguá	Angiosperm	Poaceae	Guadua	tagoara	(Nees) Kunth	POACEAE Guadua tagoara (Nees) Kunth	RB00524897	RB	Reflora	H.C. de Lima	6554	native	Not Evaluated	1
Reserva Biológica do Tinguá	Angiosperm	Poaceae	Hyparrhenia	rufa	(Nees) Stapf	POACEAE Hyparrhenia rufa (Nees) Stapf	RB00489010	RB	Reflora	R.D. Ribeiro	836	non native	Not Evaluated	0
Reserva Biológica do Tinguá	Angiosperm	Poaceae	Merostachys	burmanii	Send.	POACEAE Merostachys burmanii Send.	RB00524896	RB	Reflora	H. C. de Lima	6552	native	Endangered	1
Reserva Biológica do Tinguá	Angiosperm	Poaceae	Merostachys	kunthii	Rupr.	POACEAE Merostachys kunthii Rupr.	RB01348393	RB	Reflora	C. Baez	1255	native	Not Evaluated	1
Reserva Biológica do Tinguá	Angiosperm	Poaceae	Olyra	glaberrima	Raddi	POACEAE Olyra glaberrima Raddi	US00304665	US	SpeciesLink	L. Filho	1125	native	Not Evaluated	0
Reserva Biológica do Tinguá	Angiosperm	Poaceae	Olyra	latifolia	L.	POACEAE Olyra latifolia L.	RB00530475	RB	Reflora	A.L. Peixoto	02	native	Not Evaluated	0
Reserva Biológica do Tinguá	Angiosperm	Poaceae	Pharus	lappulaceus	Aubl.	POACEAE Pharus lappulaceus Aubl.	US00150131	US	SpeciesLink	T.R. Soderstrom	2631	native	Not Evaluated	0
Reserva Biológica do Tinguá	Angiosperm	Poaceae	Pharus	latifolius	L.	POACEAE Pharus latifolius L.	US00149970	US	SpeciesLink	T.R. Soderstrom	2629	native	Least Concern	0
Reserva Biológica do Tinguá	Angiosperm	Poaceae	Phyllostachys	aurea	Carrière ex Rivière & C. Rivière	POACEAE Phyllostachys aurea Carrière ex Rivière & C. Rivière	RBR00022428	RBR	Reflora	M.V.L. Pereira-Moura	645	cultivated	Not Evaluated	0
Reserva Biológica do Tinguá	Angiosperm	Poaceae	Streptochaeta	spicata	Schrad. ex Nees	POACEAE Streptochaeta spicata Schrad. ex Nees	US00143086	US	SpeciesLink	T.R. Soderstrom	2632	native	Least Concern	0
Reserva Biológica do Tinguá	Angiosperm	Poaceae	Taquara	micrantha	(Kunth) I.L.C.Oliveira & R.P.Oliveira	POACEAE Taquara micrantha (Kunth) I.L.C.Oliveira & R.P.Oliveira	RB01320220	RB	Reflora	T.D. Gaui	375	native	Not Evaluated	0
Reserva Biológica do Tinguá	Angiosperm	Poaceae	Tripsacum	andersonii	J.R.Gray	POACEAE Tripsacum andersonii J.R.Gray	K001106265	K	Reflora	J.P. Lanna	85	native	Not Evaluated	0
Reserva Biológica do Tinguá	Angiosperm	Polygalaceae	Caamembeca	insignis	(Chodat) J.F.B.Pastore	POLYGALACEAE Caamembeca insignis (Chodat) J.F.B.Pastore	RB00319269	RB	Reflora	S.J. Silva Neto	1650	native	Not Evaluated	0
Reserva Biológica do Tinguá	Angiosperm	Polygalaceae	Caamembeca	oxyphylla	(DC.) J.F.B.Pastore	POLYGALACEAE Caamembeca oxyphylla (DC.) J.F.B.Pastore	RB01200227	RB	Reflora	H.C. de Lima	8448	native	Not Evaluated	0
Reserva Biológica do Tinguá	Angiosperm	Polygalaceae	Caamembeca	salicifolia	(Poir.) J.F.B.Pastore	POLYGALACEAE Caamembeca salicifolia (Poir.) J.F.B.Pastore	VIES028591	VIES	Reflora	L.S. Sylvestre	1517	native	Not Evaluated	0
Reserva Biológica do Tinguá	Angiosperm	Polygalaceae	Caamembeca	spectabilis	(DC.) J.F.B.Pastore	POLYGALACEAE Caamembeca spectabilis (DC.) J.F.B.Pastore	RBR00025632	RBR	Jabot	A.L. Peixoto	6299	native	Not Evaluated	0
Reserva Biológica do Tinguá	Angiosperm	Polygalaceae	Securidaca	lanceolata	A.St.-Hil. & Moq.	POLYGALACEAE Securidaca lanceolata A.St.-Hil. & Moq.	RFA47887	RFA	Jabot	J. Saldanha	6018	native	Not Evaluated	0
Reserva Biológica do Tinguá	Angiosperm	Polygalaceae	Securidaca	macrocarpa	A.W.Benn.	POLYGALACEAE Securidaca macrocarpa A.W.Benn.	RB01200167	RB	Reflora	H.C. de Lima	8405	native	Not Evaluated	1
Reserva Biológica do Tinguá	Angiosperm	Polygalaceae	Senega	paniculata	(L.) J.F.B.Pastore & J.R.Abbott	POLYGALACEAE Senega paniculata (L.) J.F.B.Pastore & J.R.Abbott	RB00319555	RB	Reflora	M. Rosa	138	native	Not Evaluated	0
Reserva Biológica do Tinguá	Angiosperm	Polygonaceae	Coccoloba	glaziovii	Lindau	POLYGONACEAE Coccoloba glaziovii Lindau	RB00723036	RB	Reflora	P.J.F.P. Rodrigues		native	Not Evaluated	1
Reserva Biológica do Tinguá	Angiosperm	Portulacaceae	Talinum	paniculatum	(Jacq.) Gaertn.	PORTULACACEAE Talinum paniculatum (Jacq.) Gaertn.	RB00334207	RB	Reflora	L.C. Giordano	2600	native	Not Evaluated	0
Reserva Biológica do Tinguá	Angiosperm	Primulaceae	Cybianthus	brasiliensis	(Mez) G.Agostini	PRIMULACEAE Cybianthus brasiliensis (Mez) G.Agostini	RB00234443	RB	Reflora	H.C de Lima	5996	native	Not Evaluated	0
Reserva Biológica do Tinguá	Angiosperm	Primulaceae	Cybianthus	cuneifolius	Mart.	PRIMULACEAE Cybianthus cuneifolius Mart.	RB00661429	RB	Reflora	H.C de Lima	5864	native	Not Evaluated	1
Reserva Biológica do Tinguá	Angiosperm	Primulaceae	Myrsine	coriacea	(Sw.) R.Br. ex Roem. & Schult.	PRIMULACEAE Myrsine coriacea (Sw.) R.Br. ex Roem. & Schult.	RB00395786	RB	Reflora	G.V. Somner	1031	native	Not Evaluated	0
Reserva Biológica do Tinguá	Angiosperm	Primulaceae	Myrsine	gardneriana	A.DC.	PRIMULACEAE Myrsine gardneriana A.DC.	RBw01403629	RB	Jabot	G. Crispim		native	Not Evaluated	0
Reserva Biológica do Tinguá	Angiosperm	Primulaceae	Myrsine	hermogenesii	(Jung-Mend. & Bernacci) M.F.Freitas & Kin.-Gouv.	PRIMULACEAE Myrsine hermogenesii (Jung-Mend. & Bernacci) M.F.Freitas & Kin.-Gouv.	RB01417480	RB	Jabot	F.F. Negreiros	74	native	Least Concern	1
Reserva Biológica do Tinguá	Angiosperm	Primulaceae	Myrsine	lancifolia	Mart.	PRIMULACEAE Myrsine lancifolia Mart.	RB00235260	RB	Reflora	H.C de Lima	6007	native	Not Evaluated	0
Reserva Biológica do Tinguá	Angiosperm	Primulaceae	Myrsine	parvula	(Mez) Otegui	PRIMULACEAE Myrsine parvula (Mez) Otegui	RB01121000	RB	Jabot	P.J.F.P. Rodrigues	94	native	Not Evaluated	0
Reserva Biológica do Tinguá	Angiosperm	Primulaceae	Myrsine	squarrosa	(Mez) M.F.Freitas & Kin.-Gouv.	PRIMULACEAE Myrsine squarrosa (Mez) M.F.Freitas & Kin.-Gouv.	RB00235245	RB	Reflora	H.C de Lima	5994	native	Not Evaluated	0
Reserva Biológica do Tinguá	Angiosperm	Primulaceae	Stylogyne	lhotzkyana	(A.DC.) Mez	PRIMULACEAE Stylogyne lhotzkyana (A.DC.) Mez	RB01120931	RB	Jabot	P.J.F.P. Rodrigues		native	Not Evaluated	1
Reserva Biológica do Tinguá	Angiosperm	Proteaceae	Euplassa	glaziovii	(Mez) Steyerm.	PROTEACEAE Euplassa glaziovii (Mez) Steyerm.	RB00322098	RB	Reflora	A. Glaziou	13490	native	Not Evaluated	1
Reserva Biológica do Tinguá	Angiosperm	Proteaceae	Roupala	gracilis	Meisn.	PROTEACEAE Roupala gracilis Meisn.	RB00723053	RB	Reflora	P.J.F.P. Rodrigues		native	Endangered	1
Reserva Biológica do Tinguá	Angiosperm	Proteaceae	Roupala	montana	(Sleumer) K.S.Edwards	PROTEACEAE Roupala montana var. paraensis (Sleumer) K.S.Edwards	RB01121009	RB	Jabot	P.J.F.P. Rodrigues		native	Not Evaluated	0
Reserva Biológica do Tinguá	Angiosperm	Putranjivaceae	Drypetes	sessiliflora	Allemão	PUTRANJIVACEAE Drypetes sessiliflora Allemão	RB00084941	RB	Reflora	A.C. Brade	18605	native	Least Concern	1
Reserva Biológica do Tinguá	Angiosperm	Quiinaceae	Quiina	glaziovii	Engl.	QUIINACEAE Quiina glaziovii Engl.	RB01120881	RB	Jabot	P.J.F.P. Rodrigues		native	Least Concern	1
Reserva Biológica do Tinguá	Angiosperm	Rhamnaceae	Reissekia	smilacina	(Sm.) Steud.	RHAMNACEAE Reissekia smilacina (Sm.) Steud.	RBR00033091	RBR	Jabot	G.V. Somner	1060	native	Least Concern	1
Reserva Biológica do Tinguá	Angiosperm	Rosaceae	Prunus	brasiliensis	(Cham. & Schltdl.) D.Dietr.	ROSACEAE Prunus brasiliensis (Cham. & Schltdl.) D.Dietr.	RB01200198	RB	Reflora	H.C. de Lima	8419	native	Not Evaluated	0
Reserva Biológica do Tinguá	Angiosperm	Rosaceae	Rubus	rosifolius	Sm.	ROSACEAE Rubus rosifolius Sm.	RB01394333	RB	Reflora	M.S. Wängler	2185	non native	Not Evaluated	0
Reserva Biológica do Tinguá	Angiosperm	Rubiaceae	Alseis	floribunda	Schott	RUBIACEAE Alseis floribunda Schott	RB00346193	RB	Jabot	G.V. Somner	986	native	Not Evaluated	0
Reserva Biológica do Tinguá	Angiosperm	Rubiaceae	Amaioua	intermedia	Mart. ex Schult. & Schult.f.	RUBIACEAE Amaioua intermedia Mart. ex Schult. & Schult.f.	RB01112272	RB	Jabot	P.J.F.P. Rodrigues	21	native	Not Evaluated	0
Reserva Biológica do Tinguá	Angiosperm	Rubiaceae	Augusta	longifolia	(Spreng.) Rehder	RUBIACEAE Augusta longifolia (Spreng.) Rehder	W0053555	W	Reflora	H.W. Schott	5342 906	native	Least Concern	0
Reserva Biológica do Tinguá	Angiosperm	Rubiaceae	Bathysa	australis	(A.St.-Hil.) K.Schum.	RUBIACEAE Bathysa australis (A.St.-Hil.) K.Schum.	RB01200222	RB	Reflora	H.C. de Lima	8443	native	Least Concern	0
Reserva Biológica do Tinguá	Angiosperm	Rubiaceae	Bathysa	gymnocarpa	K.Schum.	RUBIACEAE Bathysa gymnocarpa K.Schum.	RB01396468	RB	Reflora	H.C. de Lima	8708	native	Least Concern	1
Reserva Biológica do Tinguá	Angiosperm	Rubiaceae	Bathysa	mendoncaei	K.Schum.	RUBIACEAE Bathysa mendoncaei K.Schum.	RB01200146	RB	Reflora	H.C. de Lima	8371	native	Least Concern	1
Reserva Biológica do Tinguá	Angiosperm	Rubiaceae	Bathysa	nicholsonii	K. Schum.	RUBIACEAE Bathysa nicholsonii K. Schum.	R010056285	R	Reflora	E.F. Trinta	1279	native	Least Concern	1
Reserva Biológica do Tinguá	Angiosperm	Rubiaceae	Bathysa	stipulata	(Vell.) C.Presl	RUBIACEAE Bathysa stipulata (Vell.) C.Presl	RB01396475	RB	Reflora	H.C. de Lima	8715	native	Not Evaluated	1
Reserva Biológica do Tinguá	Angiosperm	Rubiaceae	Borreria	latifolia	(Aubl.) K.Schum.	RUBIACEAE Borreria latifolia (Aubl.) K.Schum.	RB00335344	RB	Reflora	M.M.T. Rosa	383	native	Not Evaluated	0
Reserva Biológica do Tinguá	Angiosperm	Rubiaceae	Chomelia	brasiliana	A.Rich.	RUBIACEAE Chomelia brasiliana A.Rich.	RB01390568	RB	Reflora	M.S. Wängler	2176	native	Not Evaluated	0
Reserva Biológica do Tinguá	Angiosperm	Rubiaceae	Chomelia	estrellana	Müll.Arg.	RUBIACEAE Chomelia estrellana Müll.Arg.	RBR00025868	RBR	Jabot	Sem coletor		native	Endangered	1
Reserva Biológica do Tinguá	Angiosperm	Rubiaceae	Coccocypselum	cordifolium	Nees & Mart.	RUBIACEAE Coccocypselum cordifolium Nees & Mart.	RB00336384	RB	Jabot	M.V.L. Pereira-Moura	588	native	Not Evaluated	0
Reserva Biológica do Tinguá	Angiosperm	Rubiaceae	Coccocypselum	lanceolatum	(Ruiz & Pav.) Pers.	RUBIACEAE Coccocypselum lanceolatum (Ruiz & Pav.) Pers.	RB01348392	RB	Reflora	C. Baez	1254	native	Not Evaluated	0
Reserva Biológica do Tinguá	Angiosperm	Rubiaceae	Cordiera	concolor	(Cham.) Kuntze	RUBIACEAE Cordiera concolor (Cham.) Kuntze	RB01121008	RB	Jabot	P.J.F.P. Rodrigues	102	native	Not Evaluated	0
Reserva Biológica do Tinguá	Angiosperm	Rubiaceae	Coussarea	accedens	Müll.Arg.	RUBIACEAE Coussarea accedens Müll.Arg.	RB00338697	RB	Jabot	M.G. Bovini	2159	native	Vulnerable	1
Reserva Biológica do Tinguá	Angiosperm	Rubiaceae	Coussarea	contracta	(Walp.) Müll.Arg.	RUBIACEAE Coussarea contracta (Walp.) Müll.Arg.	RB01400882	RB	Reflora	A. Lobão	2550	native	Least Concern	0
Reserva Biológica do Tinguá	Angiosperm	Rubiaceae	Coussarea	meridionalis	(Vell.) M. Gomes	RUBIACEAE Coussarea meridionalis var. porophylla (Vell.) M. Gomes	RB00422470	RB	Reflora	A.T. Ramalho	8	native	Least Concern	1
Reserva Biológica do Tinguá	Angiosperm	Rubiaceae	Coussarea	nodosa	(Benth.) Müll.Arg.	RUBIACEAE Coussarea nodosa (Benth.) Müll.Arg.	RB01200133	RB	Reflora	H.C. de Lima	8358	native	Not Evaluated	0
Reserva Biológica do Tinguá	Angiosperm	Rubiaceae	Coussarea	verticillata	Müll.Arg.	RUBIACEAE Coussarea verticillata Müll.Arg.	RB00583150	RB	Reflora	S.J. Silva Neto	1670	native	Least Concern	1
Reserva Biológica do Tinguá	Angiosperm	Rubiaceae	Coutarea	hexandra	(Jacq.) K.Schum.	RUBIACEAE Coutarea hexandra (Jacq.) K.Schum.	RBR00026137	RBR	Jabot	H.C. Rodrigues		native	Not Evaluated	0
Reserva Biológica do Tinguá	Angiosperm	Rubiaceae	Dictyoloma	vandellianum	A. Juss.	RUBIACEAE Dictyoloma vandellianum A. Juss.	MBM410067	MBM	Reflora	S.J. Silva Neto	1681	native	Not Evaluated	0
Reserva Biológica do Tinguá	Angiosperm	Rubiaceae	Emmeorhiza	umbellata	(Spreng.) K.Schum.	RUBIACEAE Emmeorhiza umbellata (Spreng.) K.Schum.	RB00340730	RB	Reflora	C.G.V. Ramos	10	native	Not Evaluated	0
Reserva Biológica do Tinguá	Angiosperm	Rubiaceae	Eumachia	cephalantha	(Müll. Arg.) Delprete & J.H. Kirkbr.	RUBIACEAE Eumachia cephalantha (Müll. Arg.) Delprete & J.H. Kirkbr.	RB00352133	RB	Reflora	M.M.T. Rosa	336	native	Not Evaluated	0
Reserva Biológica do Tinguá	Angiosperm	Rubiaceae	Faramea	coerulea	(Nees & Mart.) DC.	RUBIACEAE Faramea coerulea (Nees & Mart.) DC.	RB00723026	RB	Jabot	P.J.F.P. Rodrigues		native	Least Concern	1
Reserva Biológica do Tinguá	Angiosperm	Rubiaceae	Faramea	filamentosa	Müll.Arg.	RUBIACEAE Faramea filamentosa Müll.Arg.	RBR00025865	RBR	Jabot	M.V.L. Pereira-Moura	593	native	Endangered	1
Reserva Biológica do Tinguá	Angiosperm	Rubiaceae	Faramea	involucellata	Müll.Arg.	RUBIACEAE Faramea involucellata Müll.Arg.	RB01200134	RB	Reflora	H.C. de Lima	8359	native	Not Evaluated	1
Reserva Biológica do Tinguá	Angiosperm	Rubiaceae	Faramea	multiflora	A.Rich. in DC.	RUBIACEAE Faramea multiflora A.Rich. in DC.	RB00340799	RB	Reflora	M. Gomes	275	native	Not Evaluated	0
Reserva Biológica do Tinguá	Angiosperm	Rubiaceae	Faramea	oxyclada	Müll.Arg.	RUBIACEAE Faramea oxyclada Müll.Arg.	RB01040175	RB	Reflora	L. Silva	62	native	Not Evaluated	1
Reserva Biológica do Tinguá	Angiosperm	Rubiaceae	Faramea	pachyantha	Müll.Arg.	RUBIACEAE Faramea pachyantha Müll.Arg.	RB01200145	RB	Reflora	H.C. de Lima	8370	native	Least Concern	1
Reserva Biológica do Tinguá	Angiosperm	Rubiaceae	Faramea	stipulacea	(Cham. & Schltdl.) DC.	RUBIACEAE Faramea stipulacea (Cham. & Schltdl.) DC.	RB01066691	RB	Reflora	T.D. Gaui	367	native	Not Evaluated	1
Reserva Biológica do Tinguá	Angiosperm	Rubiaceae	Faramea	tinguana	Müll.Arg.	RUBIACEAE Faramea tinguana Müll.Arg.	RB00341035	RB	Reflora	M. Gomes	277	native	Critically Endangered	1
Reserva Biológica do Tinguá	Angiosperm	Rubiaceae	Galianthe	palustris	(Cham. & Schltdl.) Cabaña Fader & E. L. Cabral	RUBIACEAE Galianthe palustris (Cham. & Schltdl.) Cabaña Fader & E. L. Cabral	RB00346400	RB	Reflora	S.J. Silva Neto	1717	native	Not Evaluated	1
Reserva Biológica do Tinguá	Angiosperm	Rubiaceae	Galium	hypocarpium	(L.) Endl. ex Griseb.	RUBIACEAE Galium hypocarpium (L.) Endl. ex Griseb.	RB01182498	RB	Reflora	M.G. Bovini	4186	native	Not Evaluated	0
Reserva Biológica do Tinguá	Angiosperm	Rubiaceae	Geophila	repens	(L.) I.M.Johnst.	RUBIACEAE Geophila repens (L.) I.M.Johnst.	RB00974125	RB	Jabot	C.P. Bruniera	754	native	Not Evaluated	0
Reserva Biológica do Tinguá	Angiosperm	Rubiaceae	Guettarda	viburnoides	Cham. & Schltdl.	RUBIACEAE Guettarda viburnoides Cham. & Schltdl.	RB00725054	RB	Jabot	R. Mariana		native	Least Concern	0
Reserva Biológica do Tinguá	Angiosperm	Rubiaceae	Hoffmannia	peckii	K.Schum.	RUBIACEAE Hoffmannia peckii K.Schum.	RB00342157	RB	Jabot	A.C. Brade	18631	native	Not Evaluated	1
Reserva Biológica do Tinguá	Angiosperm	Rubiaceae	Ixora	schottiana	Müll.Arg.	RUBIACEAE Ixora schottiana Müll.Arg.	RB00990157	RB	Jabot	F.F. Negreiros	30	native	Near Threatened	1
Reserva Biológica do Tinguá	Angiosperm	Rubiaceae	Manettia	mitis	(Vell.) K.Schum.	RUBIACEAE Manettia mitis (Vell.) K.Schum.	RB00871941	RB	Reflora	M.S. Wängler	1512	native	Not Evaluated	1
Reserva Biológica do Tinguá	Angiosperm	Rubiaceae	Palicourea	brachypoda	(Müll.Arg.) L.B.Sm. & Downs	RUBIACEAE Palicourea brachypoda (Müll.Arg.) L.B.Sm. & Downs	RB01425836	RB	Reflora	C.P. Bruniera	745	native	Not Evaluated	1
Reserva Biológica do Tinguá	Angiosperm	Rubiaceae	Palicourea	bracteocardia	(DC.) Delprete & J.H.Kirkbr.	RUBIACEAE Palicourea bracteocardia (DC.) Delprete & J.H.Kirkbr.	SPF00213360	SPF	Reflora	J.C. Lopes	369	native	Not Evaluated	0
Reserva Biológica do Tinguá	Angiosperm	Rubiaceae	Palicourea	brevicollis	(Müll.Arg.) C.M.Taylor	RUBIACEAE Palicourea brevicollis (Müll.Arg.) C.M.Taylor	RB01066695	RB	Reflora	T.D. Gaui	371	native	Least Concern	1
Reserva Biológica do Tinguá	Angiosperm	Rubiaceae	Palicourea	deflexa	(DC.) Borhidi	RUBIACEAE Palicourea deflexa (DC.) Borhidi	HRJ11456	HRJ	SpeciesLink	C.Y.G. Manão	812	native	Not Evaluated	0
Reserva Biológica do Tinguá	Angiosperm	Rubiaceae	Palicourea	dichotoma	(Rudge) Delprete & J.H.Kirkbr.	RUBIACEAE Palicourea dichotoma (Rudge) Delprete & J.H.Kirkbr.	RB01304122	RB	Reflora	C.P. Bruniera	737	native	Not Evaluated	0
Reserva Biológica do Tinguá	Angiosperm	Rubiaceae	Palicourea	hoffmannseggiana	(Schult.) Borhidi	RUBIACEAE Palicourea hoffmannseggiana (Schult.) Borhidi	RB00352492	RB	Jabot	L. Silvestre	950	native	Not Evaluated	0
Reserva Biológica do Tinguá	Angiosperm	Rubiaceae	Palicourea	macrobotrys	(Ruiz & Pav.) Schult.	RUBIACEAE Palicourea macrobotrys (Ruiz & Pav.) Schult.	RB00348801	RB	Reflora	M. Gomes	279	native	Not Evaluated	0
Reserva Biológica do Tinguá	Angiosperm	Rubiaceae	Palicourea	octocuspis	(Müll.Arg.) C.M.Taylor	RUBIACEAE Palicourea octocuspis (Müll.Arg.) C.M.Taylor	RB01200182	RB	Reflora	H.C. de Lima	8403	native	Least Concern	1
Reserva Biológica do Tinguá	Angiosperm	Rubiaceae	Palicourea	racemosa	(Aubl.) G.Nicholson	RUBIACEAE Palicourea racemosa (Aubl.) G.Nicholson	RB00346289	RB	Reflora	S.J. Silva Neto	1694	native	Not Evaluated	0
Reserva Biológica do Tinguá	Angiosperm	Rubiaceae	Palicourea	ruelliifolia	(Cham. & Schltdl.) Borhidi	RUBIACEAE Palicourea ruelliifolia (Cham. & Schltdl.) Borhidi	RB01200226	RB	Reflora	H.C. de Lima	8447	native	Not Evaluated	0
Reserva Biológica do Tinguá	Angiosperm	Rubiaceae	Posoqueria	acutifolia	Mart.	RUBIACEAE Posoqueria acutifolia Mart.	RB00349314	RB	Reflora	G.V. Somner	817	native	Data Deficient	1
Reserva Biológica do Tinguá	Angiosperm	Rubiaceae	Posoqueria	latifolia	(Rudge) Schult.	RUBIACEAE Posoqueria latifolia (Rudge) Schult.	RB00349311	RB	Reflora	S.J. Silva Neto	09	native	Least Concern	0
Reserva Biológica do Tinguá	Angiosperm	Rubiaceae	Posoqueria	longiflora	Aubl.	RUBIACEAE Posoqueria longiflora Aubl.	RB00349444	RB	Reflora	L.S. Sylvestre	953	native	Not Evaluated	0
Reserva Biológica do Tinguá	Angiosperm	Rubiaceae	Psychotria	carthagenensis	Jacq.	RUBIACEAE Psychotria carthagenensis Jacq.	RBR00025840	RBR	Jabot	L.S. Sylvestre	948	native	Least Concern	0
Reserva Biológica do Tinguá	Angiosperm	Rubiaceae	Psychotria	clavipes	Müll.Arg.	RUBIACEAE Psychotria clavipes Müll.Arg.	RB00987904	RB	Jabot	M.G. Bovini	4018	native	Endangered	1
Reserva Biológica do Tinguá	Angiosperm	Rubiaceae	Psychotria	glaziovii	Müll.Arg.	RUBIACEAE Psychotria glaziovii Müll.Arg.	RB01012885	RB	Reflora	L. Silva	118	native	Vulnerable	1
Reserva Biológica do Tinguá	Angiosperm	Rubiaceae	Psychotria	leiocarpa	Cham. & Schltdl.	RUBIACEAE Psychotria leiocarpa Cham. & Schltdl.	RB01066696	RB	Reflora	T.D. Gaui	374	native	Not Evaluated	0
Reserva Biológica do Tinguá	Angiosperm	Rubiaceae	Psychotria	nuda	(Cham. & Schltdl.) Wawra	RUBIACEAE Psychotria nuda (Cham. & Schltdl.) Wawra	RB00355037	RB	Reflora	V.F. Ferreira	4313	native	Least Concern	1
Reserva Biológica do Tinguá	Angiosperm	Rubiaceae	Psychotria	pallens	Gardner	RUBIACEAE Psychotria pallens Gardner	RB01013703	RB	Reflora	L. Silva	119	native	Not Evaluated	1
Reserva Biológica do Tinguá	Angiosperm	Rubiaceae	Psychotria	pubigera	Schltdl.	RUBIACEAE Psychotria pubigera Schltdl.	RB00356847	RB	Reflora	F. Guerra		native	Not Evaluated	1
Reserva Biológica do Tinguá	Angiosperm	Rubiaceae	Psychotria	stachyoides	Benth.	RUBIACEAE Psychotria stachyoides Benth.	RB00333903	RB	Reflora	C.G.V. Ramos	09	native	Not Evaluated	0
Reserva Biológica do Tinguá	Angiosperm	Rubiaceae	Psychotria	subspathacea	Müll.Arg.	RUBIACEAE Psychotria subspathacea Müll.Arg.	RBR00026324	RBR	Jabot	H.C. Rodrigues		native	Vulnerable	1
Reserva Biológica do Tinguá	Angiosperm	Rubiaceae	Psychotria	suterella	Müll.Arg.	RUBIACEAE Psychotria suterella Müll.Arg.	HUENF00009728	HUENF	Reflora	I.M. Silva	1	native	Not Evaluated	1
Reserva Biológica do Tinguá	Angiosperm	Rubiaceae	Randia	armata	(Sw.) DC.	RUBIACEAE Randia armata (Sw.) DC.	RBR00025882	RBR	Jabot	I.S. Santos	17	native	Not Evaluated	0
Reserva Biológica do Tinguá	Angiosperm	Rubiaceae	Rudgea	coronata	(Vell.) Müll.Arg.	RUBIACEAE Rudgea coronata (Vell.) Müll.Arg.	RB01013251	RB	Reflora	C. D.M. Ferreira	130	native	Least Concern	1
Reserva Biológica do Tinguá	Angiosperm	Rubiaceae	Rudgea	discolor	Benth.	RUBIACEAE Rudgea discolor Benth.	NY01034105	NY	Reflora	H.W. Schott	5310(8052)	native	Data Deficient	1
Reserva Biológica do Tinguá	Angiosperm	Rubiaceae	Rudgea	erythrocarpa	Müll.Arg.	RUBIACEAE Rudgea erythrocarpa Müll.Arg.	RB01304129	RB	Reflora	C.P. Bruniera	726	native	Endangered	1
Reserva Biológica do Tinguá	Angiosperm	Rubiaceae	Rudgea	francavillana	Müll.Arg.	RUBIACEAE Rudgea francavillana Müll.Arg.	RB00359174	RB	Reflora	F.R. Di Maio	87	native	Least Concern	1
Reserva Biológica do Tinguá	Angiosperm	Rubiaceae	Rudgea	jasminoides	(Cham.) Müll.Arg.	RUBIACEAE Rudgea jasminoides (Cham.) Müll.Arg.	RB00363421	RB	Reflora	G.V. Somner	812	native	Vulnerable	0
Reserva Biológica do Tinguá	Angiosperm	Rubiaceae	Rudgea	macrophylla	Benth.	RUBIACEAE Rudgea macrophylla Benth.	RB01066687	RB	Reflora	T.D. Gaui	370	native	Near Threatened	1
Reserva Biológica do Tinguá	Angiosperm	Rubiaceae	Rudgea	minor	(Cham.) Standl.	RUBIACEAE Rudgea minor (Cham.) Standl.	HUFABC001147	HUFAB	SpeciesLink	C.P. Bruniera	734	native	Least Concern	1
Reserva Biológica do Tinguá	Angiosperm	Rubiaceae	Rudgea	recurva	Müll.Arg.	RUBIACEAE Rudgea recurva Müll.Arg.	RB00333914	RB	Jabot	M.G. Bovini	2171	native	Least Concern	1
Reserva Biológica do Tinguá	Angiosperm	Rubiaceae	Rudgea	reticulata	Benth.	RUBIACEAE Rudgea reticulata Benth.	RB00974105	RB	Jabot	C.P. Bruniera	736	native	Least Concern	1
Reserva Biológica do Tinguá	Angiosperm	Rubiaceae	Rudgea	sessilis	(Vell.) Müll.Arg.	RUBIACEAE Rudgea sessilis (Vell.) Müll.Arg.	RB00422472	RB	Reflora	A.T. Ramalho	10	native	Not Evaluated	0
Reserva Biológica do Tinguá	Angiosperm	Rubiaceae	Rudgea	vellerea	Müll.Arg.	RUBIACEAE Rudgea vellerea Müll.Arg.	RB01200147	RB	Reflora	H.C. de Lima	8372	native	Vulnerable	1
Reserva Biológica do Tinguá	Angiosperm	Rubiaceae	Rustia	angustifolia	K.Schum.	RUBIACEAE Rustia angustifolia K.Schum.	RB00334236	RB	Jabot	M.G. Bovini	2161	native	Endangered	1
Reserva Biológica do Tinguá	Angiosperm	Rubiaceae	Rustia	formosa	(Cham. & Schltdl.) Klotzsch	RUBIACEAE Rustia formosa (Cham. & Schltdl.) Klotzsch	RB00346344	RB	Reflora	S.J. Silva Neto	506	native	Least Concern	0
Reserva Biológica do Tinguá	Angiosperm	Rubiaceae	Rustia	gracilis	K.Schum.	RUBIACEAE Rustia gracilis K.Schum.	RBR00025896	RBR	Jabot	M.V.L. Pereira-Moura	597	native	Endangered	1
Reserva Biológica do Tinguá	Angiosperm	Rubiaceae	Schizocalyx	cuspidatus	(A.St.-Hil.) Kainul. & B. Bremer	RUBIACEAE Schizocalyx cuspidatus (A.St.-Hil.) Kainul. & B. Bremer	RB01396472	RB	Reflora	H.C. de Lima	8712	native	Least Concern	0
Reserva Biológica do Tinguá	Angiosperm	Rubiaceae	Simira	alba	(Mart.) Delprete, Margalho & Groppo	RUBIACEAE Simira alba (Mart.) Delprete, Margalho & Groppo	RB00364001	RB	Reflora	P.R. Farág	237	native	Not Evaluated	1
Reserva Biológica do Tinguá	Angiosperm	Rubiaceae	Simira	pikia	(K.Schum.) Steyerm.	RUBIACEAE Simira pikia (K.Schum.) Steyerm.	RB00347246	RB	Reflora	S.J. Silva Neto	1676	native	Least Concern	1
Reserva Biológica do Tinguá	Angiosperm	Rubiaceae	Simira	rubra	(Mart.) Steyerm.	RUBIACEAE Simira rubra (Mart.) Steyerm.	RB00364023	RB	Reflora	S.J. Silva Neto	1025	native	Least Concern	1
Reserva Biológica do Tinguá	Angiosperm	Rubiaceae	Simira	walteri	Silva Neto & Callado	RUBIACEAE Simira walteri Silva Neto & Callado	RB00517277	RB	Reflora	S.J. Silva Neto	1673	native	Endangered	1
Reserva Biológica do Tinguá	Angiosperm	Rubiaceae	Tocoyena	sellowiana	(Cham. & Schltdl.) K.Schum.	RUBIACEAE Tocoyena sellowiana (Cham. & Schltdl.) K.Schum.	RB00366605	RB	Reflora	M.M.T. Rosa	335	native	Least Concern	0
Reserva Biológica do Tinguá	Angiosperm	Rutaceae	Conchocarpus	fontanesianus	(A. St.-Hil.) Kallunki & Pirani	RUTACEAE Conchocarpus fontanesianus (A. St.-Hil.) Kallunki & Pirani	RB00367339	RB	Reflora	P. Occhioni	1115	native	Least Concern	0
Reserva Biológica do Tinguá	Angiosperm	Rutaceae	Conchocarpus	odoratissimus	(Lindl.) Kallunki & Pirani	RUTACEAE Conchocarpus odoratissimus (Lindl.) Kallunki & Pirani	SPFR 13969	SPRF	SpeciesLink	C.P. Bruniera	749	native	Not Evaluated	1
Reserva Biológica do Tinguá	Angiosperm	Rutaceae	Conchocarpus	ruber	(A.St.Hil.) Bruniera & Groppo	RUTACEAE Conchocarpus ruber (A.St.Hil.) Bruniera & Groppo	RB00994771	RB	Reflora	C.P. Bruniera	757	native	Not Evaluated	1
Reserva Biológica do Tinguá	Angiosperm	Rutaceae	Dictyoloma	vandellianum	A.Juss.	RUTACEAE Dictyoloma vandellianum A.Juss.	RB00348604	RB	Reflora	S.J. Silva Neto	1681	native	Not Evaluated	0
Reserva Biológica do Tinguá	Angiosperm	Rutaceae	Galipea	jasminiflora	(A.St.-Hil.) Engl.	RUTACEAE Galipea jasminiflora (A.St.-Hil.) Engl.	RBR00029277	RBR	Jabot	S.J. Silva Neto	1626	native	Not Evaluated	0
Reserva Biológica do Tinguá	Angiosperm	Rutaceae	Galipea	laxiflora	Engl.	RUTACEAE Galipea laxiflora Engl.	RBR00025788	RBR	Jabot	I.S. Santos	18	native	Least Concern	1
Reserva Biológica do Tinguá	Angiosperm	Rutaceae	Hortia	brasiliana	Vand. ex DC.	RUTACEAE Hortia brasiliana Vand. ex DC.	RB00348739	RB	Reflora	H.C. de Lima	5867	native	Near Threatened	0
Reserva Biológica do Tinguá	Angiosperm	Rutaceae	Pilocarpus	giganteus	Engl.	RUTACEAE Pilocarpus giganteus Engl.	RBR00007601	RBR	Jabot	P. Germano-Filho	60	native	Least Concern	1
Reserva Biológica do Tinguá	Angiosperm	Rutaceae	Zanthoxylum	monogynum	A.St.-Hil.	RUTACEAE Zanthoxylum monogynum A.St.-Hil.	NY00067253	NY	Reflora	H.W. Schott	4426	native	Not Evaluated	0
Reserva Biológica do Tinguá	Angiosperm	Rutaceae	Zanthoxylum	retusum	(Albuq.) P.G.Waterman	RUTACEAE Zanthoxylum retusum (Albuq.) P.G.Waterman	RB00543880	RB	Jabot	Pessoal do Horto		native	Endangered	1
Reserva Biológica do Tinguá	Angiosperm	Rutaceae	Zanthoxylum	rhoifolium	Lam.	RUTACEAE Zanthoxylum rhoifolium Lam.	RB00990174	RB	Reflora	F.F. Negreiros	42	native	Not Evaluated	0
Reserva Biológica do Tinguá	Angiosperm	Salicaceae	Banara	serrata	(Vell.) Warb.	SALICACEAE Banara serrata (Vell.) Warb.	RB01120887	RB	Jabot	P.J.F.P. Rodrigues		native	Least Concern	0
Reserva Biológica do Tinguá	Angiosperm	Salicaceae	Casearia	arborea	(Rich.) Urb.	SALICACEAE Casearia arborea (Rich.) Urb.	RB00164429	RB	Reflora	H.C. de Lima	5896	native	Not Evaluated	0
Reserva Biológica do Tinguá	Angiosperm	Salicaceae	Casearia	obliqua	Spreng.	SALICACEAE Casearia obliqua Spreng.	RBR00025949	RBR	Reflora	H.C. Rodrigues		native	Least Concern	0
Reserva Biológica do Tinguá	Angiosperm	Salicaceae	Casearia	pauciflora	Cambess.	SALICACEAE Casearia pauciflora Cambess.	RB00172373	RB	Reflora	M.G. Bovini	2141	native	Least Concern	1
Reserva Biológica do Tinguá	Angiosperm	Salicaceae	Casearia	sylvestris	Sw.	SALICACEAE Casearia sylvestris Sw.	RB01230284	RB	Reflora	J.P. Lanna	87	native	Not Evaluated	0
Reserva Biológica do Tinguá	Angiosperm	Santalaceae	Phoradendron	chrysocladon	A.Gray	SANTALACEAE Phoradendron chrysocladon A.Gray	RB00333075	RB	Reflora	M.G. Bovini	2210	native	Not Evaluated	0
Reserva Biológica do Tinguá	Angiosperm	Santalaceae	Phoradendron	crassifolium	(Pohl ex DC.) Eichler	SANTALACEAE Phoradendron crassifolium (Pohl ex DC.) Eichler	RB01200144	RB	Reflora	H.C. de Lima	8369	native	Not Evaluated	0
Reserva Biológica do Tinguá	Angiosperm	Sapindaceae	Allophylus	edulis	(A.St.-Hil. et al.) Hieron. ex Niederl.	SAPINDACEAE Allophylus edulis (A.St.-Hil. et al.) Hieron. ex Niederl.	RBR00026091	RBR	Jabot	H.C. Rodrigues		native	Not Evaluated	0
Reserva Biológica do Tinguá	Angiosperm	Sapindaceae	Allophylus	heterophyllus	(Cambess.) Radlk.	SAPINDACEAE Allophylus heterophyllus (Cambess.) Radlk.	NY01281399	NY	Reflora	H.W. Schott	5557	native	Vulnerable	1
Reserva Biológica do Tinguá	Angiosperm	Sapindaceae	Allophylus	melanophloeus	Radlk.	SAPINDACEAE Allophylus melanophloeus Radlk.	RB00348052	RB	Reflora	H.C. de Lima	5937	native	Data Deficient	1
Reserva Biológica do Tinguá	Angiosperm	Sapindaceae	Allophylus	petiolulatus	Radlk.	SAPINDACEAE Allophylus petiolulatus Radlk.	RB00348053	RB	Reflora	G.V. Somner	1003	native	Not Evaluated	1
Reserva Biológica do Tinguá	Angiosperm	Sapindaceae	Allophylus	racemosus	Sw.	SAPINDACEAE Allophylus racemosus Sw.	RB01200241	RB	Reflora	H.C. de Lima	8462	native	Not Evaluated	0
Reserva Biológica do Tinguá	Angiosperm	Sapindaceae	Cupania	concolor	Radlk.	SAPINDACEAE Cupania concolor Radlk.	RB00556287	RB	Reflora	P.J.F.P. Rodrigues		native	Near Threatened	1
Reserva Biológica do Tinguá	Angiosperm	Sapindaceae	Cupania	ludowigii	Somner & Ferrucci	SAPINDACEAE Cupania ludowigii Somner & Ferrucci	RB00333960	RB	Reflora	P.R. Farág	218	native	Least Concern	1
Reserva Biológica do Tinguá	Angiosperm	Sapindaceae	Cupania	oblongifolia	Mart.	SAPINDACEAE Cupania oblongifolia Mart.	RB00396152	RB	Reflora	G.V. Somner	1045	native	Not Evaluated	0
Reserva Biológica do Tinguá	Angiosperm	Sapindaceae	Cupania	racemosa	(Vell.) Radlk.	SAPINDACEAE Cupania racemosa (Vell.) Radlk.	RB00348063	RB	Reflora	G.V. Somner	989	native	Least Concern	0
Reserva Biológica do Tinguá	Angiosperm	Sapindaceae	Matayba	grandis	Radlk.	SAPINDACEAE Matayba grandis Radlk.	RBR00028478	RBR	Jabot	H.C. de Lima	5905	native	Least Concern	1
Reserva Biológica do Tinguá	Angiosperm	Sapindaceae	Matayba	guianensis	Aubl.	SAPINDACEAE Matayba guianensis Aubl.	RB00725036	RB	Jabot	P.J.F.P. Rodrigues	66	native	Not Evaluated	0
Reserva Biológica do Tinguá	Angiosperm	Sapindaceae	Matayba	intermedia	Radlk.	SAPINDACEAE Matayba intermedia Radlk.	RB00334265	RB	Reflora	M.G. Bovini	2211	native	Not Evaluated	1
Reserva Biológica do Tinguá	Angiosperm	Sapindaceae	Matayba	obovata	R. L. G. Coelho, V. C. Souza & Ferrucci	SAPINDACEAE Matayba obovata R. L. G. Coelho, V. C. Souza & Ferrucci	RBR00027006	RBR	Jabot	S.J. Silva Neto	1504	native	Least Concern	1
Reserva Biológica do Tinguá	Angiosperm	Sapindaceae	Matayba	sylvatica	(Casar.) Radlk.	SAPINDACEAE Matayba sylvatica (Casar.) Radlk.	RBR00045982	RBR	Jabot	J.O. Mendonça-Junior		native	Least Concern	1
Reserva Biológica do Tinguá	Angiosperm	Sapindaceae	Matayba	talisioides	Radlk.	SAPINDACEAE Matayba talisioides Radlk.	RBR00026098	RBR	Jabot	H.C. Rodrigues & F.A. Baroni		native	Data Deficient	1
Reserva Biológica do Tinguá	Angiosperm	Sapindaceae	Paullinia	bicorniculata	Somner	SAPINDACEAE Paullinia bicorniculata Somner	RB00396948	RB	Reflora	G.V. Somner	1048	native	Not Evaluated	1
Reserva Biológica do Tinguá	Angiosperm	Sapindaceae	Paullinia	carpopoda	Cambess.	SAPINDACEAE Paullinia carpopoda Cambess.	RB00397030	RB	Reflora	G.V. Somner	1051	native	Not Evaluated	0
Reserva Biológica do Tinguá	Angiosperm	Sapindaceae	Paullinia	meliifolia	Juss.	SAPINDACEAE Paullinia meliifolia Juss.	RB00397665	RB	Reflora	G.V. Somner	1062	native	Not Evaluated	1
Reserva Biológica do Tinguá	Angiosperm	Sapindaceae	Paullinia	rubiginosa	Cambess.	SAPINDACEAE Paullinia rubiginosa Cambess.	RBR00057958	RBR	Jabot	G.V. Somner	1584	native	Not Evaluated	0
Reserva Biológica do Tinguá	Angiosperm	Sapindaceae	Serjania	caracasana	(Jacq.) Willd.	SAPINDACEAE Serjania caracasana (Jacq.) Willd.	RBR00032231	RBR	Jabot	G.V. Somner	738	native	Not Evaluated	0
Reserva Biológica do Tinguá	Angiosperm	Sapindaceae	Serjania	communis	Cambess.	SAPINDACEAE Serjania communis Cambess.	RB00397067	RB	Reflora	G.V. Somner	1053	native	Not Evaluated	0
Reserva Biológica do Tinguá	Angiosperm	Sapindaceae	Serjania	cuspidata	Cambess.	SAPINDACEAE Serjania cuspidata Cambess.	RB00348212	RB	Reflora	G.V. Somner	1000	native	Least Concern	1
Reserva Biológica do Tinguá	Angiosperm	Sapindaceae	Serjania	fuscifolia	Radlk.	SAPINDACEAE Serjania fuscifolia Radlk.	RB00395818	RB	Reflora	G.V. Somner	1033	native	Not Evaluated	0
Reserva Biológica do Tinguá	Angiosperm	Sapindaceae	Serjania	marginata	Casar.	SAPINDACEAE Serjania marginata Casar.	RB00348207	RB	Reflora	G.V. Somner	980	native	Not Evaluated	0
Reserva Biológica do Tinguá	Angiosperm	Sapindaceae	Serjania	paradoxa	Radlk.	SAPINDACEAE Serjania paradoxa Radlk.	RB00395881	RB	Reflora	G.V. Somner	1049	native	Not Evaluated	0
Reserva Biológica do Tinguá	Angiosperm	Sapindaceae	Urvillea	laevis	Radlk.	SAPINDACEAE Urvillea laevis Radlk.	RBR00036324	RBR	Jabot	G.V. Sommer	1004	native	Not Evaluated	0
Reserva Biológica do Tinguá	Angiosperm	Sapindaceae	Urvillea	stipitata	Radlk.	SAPINDACEAE Urvillea stipitata Radlk.	RBR00032896	RBR	Jabot	G.V. Somner	759	native	Not Evaluated	0
Reserva Biológica do Tinguá	Angiosperm	Sapindaceae	Urvillea	triphylla	(Vell.) Radlk.	SAPINDACEAE Urvillea triphylla (Vell.) Radlk.	RB00348215	RB	Reflora	G.V. Somner	1004	native	Not Evaluated	1
Reserva Biológica do Tinguá	Angiosperm	Sapotaceae	Chrysophyllum	flexuosum	Mart.	SAPOTACEAE Chrysophyllum flexuosum Mart.	RB00346543	RB	Reflora	P.R. Farág	238	native	Least Concern	1
Reserva Biológica do Tinguá	Angiosperm	Sapotaceae	Chrysophyllum	gonocarpum	(Mart. & Eichler ex Miq.) Engl.	SAPOTACEAE Chrysophyllum gonocarpum (Mart. & Eichler ex Miq.) Engl.	RB01200157	RB	Reflora	H.C. de Lima	8382	native	Not Evaluated	0
Reserva Biológica do Tinguá	Angiosperm	Sapotaceae	Chrysophyllum	viride	Mart. & Eichler	SAPOTACEAE Chrysophyllum viride Mart. & Eichler	RB01121007	RB	Jabot	P.J.F.P. Rodrigues	101	native	Near Threatened	1
Reserva Biológica do Tinguá	Angiosperm	Sapotaceae	Diploon	cuspidatum	(Hoehne) Cronquist	SAPOTACEAE Diploon cuspidatum (Hoehne) Cronquist	RB00723030	RB	Jabot	P.J.F.P. Rodrigues		native	Not Evaluated	0
Reserva Biológica do Tinguá	Angiosperm	Sapotaceae	Ecclinusa	ramiflora	Mart.	SAPOTACEAE Ecclinusa ramiflora Mart.	RB00723032	RB	Jabot	P.J.F.P. Rodrigues	82	native	Not Evaluated	0
Reserva Biológica do Tinguá	Angiosperm	Sapotaceae	Manilkara	subsericea	(Mart.) Dubard	SAPOTACEAE Manilkara subsericea (Mart.) Dubard	RB00348467	RB	Reflora	H.C de Lima	5859	native	Least Concern	1
Reserva Biológica do Tinguá	Angiosperm	Sapotaceae	Micropholis	crassipedicellata	(Mart. & Eichler) Pierre	SAPOTACEAE Micropholis crassipedicellata (Mart. & Eichler) Pierre	RB01121006	RB	Jabot	P.J.F.P. Rodrigues	100	native	Least Concern	1
Reserva Biológica do Tinguá	Angiosperm	Sapotaceae	Micropholis	gardneriana	(A.DC.) Pierre	SAPOTACEAE Micropholis gardneriana (A.DC.) Pierre	RB00725062	RB	Jabot	P.J.F.P. Rodrigues		native	Not Evaluated	0
Reserva Biológica do Tinguá	Angiosperm	Sapotaceae	Pouteria	bapeba	T.D.Penn.	SAPOTACEAE Pouteria bapeba T.D.Penn.	RB01112261	RB	Jabot	P.J.F.P. Rodrigues		native	Endangered	1
Reserva Biológica do Tinguá	Angiosperm	Sapotaceae	Pouteria	coelomatica	Rizzini	SAPOTACEAE Pouteria coelomatica Rizzini	RB00348465	RB	Reflora	P.R. Farág	189	native	Endangered	1
Reserva Biológica do Tinguá	Angiosperm	Sapotaceae	Pouteria	gardneri	(Mart. & Miq.) Baehni	SAPOTACEAE Pouteria gardneri (Mart. & Miq.) Baehni	RB00990150	RB	Jabot	F.F. Negreiros	26	native	Not Evaluated	0
Reserva Biológica do Tinguá	Angiosperm	Sapotaceae	Pouteria	glomerata	(Miq.) Radlk.	SAPOTACEAE Pouteria glomerata (Miq.) Radlk.	RB00723527	RB	Jabot	P.J.F.P. Rodrigues		native	Least Concern	0
Reserva Biológica do Tinguá	Angiosperm	Sapotaceae	Pouteria	guianensis	Aubl.	SAPOTACEAE Pouteria guianensis Aubl.	RB00723495	RB	Jabot	P.J.F.P. Rodrigues	81	native	Not Evaluated	0
Reserva Biológica do Tinguá	Angiosperm	Sapotaceae	Pradosia	kuhlmannii	Toledo	SAPOTACEAE Pradosia kuhlmannii Toledo	RB00346578	RB	Reflora	P.R. Farág	184	native	Endangered	1
Reserva Biológica do Tinguá	Angiosperm	Sapotaceae	Pradosia	lactescens	(Vell.) Radlk.	SAPOTACEAE Pradosia lactescens (Vell.) Radlk.	RB00346579	RB	Reflora	H.C. de Lima	5235	native	Least Concern	1
Reserva Biológica do Tinguá	Angiosperm	Sapotaceae	Sarcaulus	brasiliensis	(A.DC.) Eyma	SAPOTACEAE Sarcaulus brasiliensis (A.DC.) Eyma	RB00723538	RB	Jabot	P.J.F.P. Rodrigues		native	Not Evaluated	0
Reserva Biológica do Tinguá	Angiosperm	Scrophulariaceae	Buddleja	stachyoides	Cham. & Schltdl.	SCROPHULARIACEAE Buddleja stachyoides Cham. & Schltdl.	RBR00022222	RBR	Reflora	P.R. Fárag	10	native	Not Evaluated	0
Reserva Biológica do Tinguá	Angiosperm	Sipanuraceae	Siparuna	brasiliensis	(Spreng.) A.DC.	SIPANURACEAE Siparuna brasiliensis (Spreng.) A.DC.	RBR00025669	RBR	Jabot	M.M.T. Rosa	392	native	Least Concern	0
Reserva Biológica do Tinguá	Angiosperm	Sipanuraceae	Siparuna	guianensis	Aubl.	SIPANURACEAE Siparuna guianensis Aubl.	RBR00026067	RBR	Jabot	H.C. Rodrigues		native	Not Evaluated	0
Reserva Biológica do Tinguá	Angiosperm	Sipanuraceae	Siparuna	reginae	(Tul.) A.DC.	SIPANURACEAE Siparuna reginae (Tul.) A.DC.	RB00222499	RB	Jabot	S.J. Silva Neto	1481	native	Least Concern	0
Reserva Biológica do Tinguá	Angiosperm	Solanaceae	Athenaea	fasciculata	(Vell.) I.M.C. Rodrigues & Stehmann	SOLANACEAE Athenaea fasciculata (Vell.) I.M.C. Rodrigues & Stehmann	RB00348578	RB	Reflora	S.J. Silva Neto	1454	native	Least Concern	1
Reserva Biológica do Tinguá	Angiosperm	Solanaceae	Athenaea	tomentosa	(Sendtn.) I.M.C.Rodrigues & Stehmann	SOLANACEAE Athenaea tomentosa (Sendtn.) I.M.C.Rodrigues & Stehmann	MBM410053	MBM	Reflora	S.J. Silva Neto	1528	native	Least Concern	0
Reserva Biológica do Tinguá	Angiosperm	Solanaceae	Brunfelsia	hydrangeiformis	(Pohl) Benth.	SOLANACEAE Brunfelsia hydrangeiformis (Pohl) Benth.	NY00655911	NY	Reflora	A. Glaziou	11392	native	Not Evaluated	1
Reserva Biológica do Tinguá	Angiosperm	Solanaceae	Cestrum	bracteatum	Link & Otto	SOLANACEAE Cestrum bracteatum Link & Otto	MBM410075	MBM	Reflora	S.J. Silva Neto	1691	native	Not Evaluated	1
Reserva Biológica do Tinguá	Angiosperm	Solanaceae	Iochroma	arborescens	(L.) J.M.H. Shaw	SOLANACEAE Iochroma arborescens (L.) J.M.H. Shaw	US02821968	US	SpeciesLink	G.F.J. Pabst	5386	native	Not Evaluated	1
Reserva Biológica do Tinguá	Angiosperm	Solanaceae	Solanum	americanum	Mill.	SOLANACEAE Solanum americanum Mill.	RB00348589	RB	Reflora	M.G. Bovini	2207	native	Not Evaluated	0
Reserva Biológica do Tinguá	Angiosperm	Solanaceae	Solanum	campaniforme	Roem & Schult.	SOLANACEAE Solanum campaniforme Roem & Schult.	P00336064	P	Reflora	A. Glaziou	11360	native	Not Evaluated	0
Reserva Biológica do Tinguá	Angiosperm	Solanaceae	Solanum	castaneum	Carvalho	SOLANACEAE Solanum castaneum Carvalho	RB01156933	RB	Reflora	H.C. de Lima	8314	native	Least Concern	1
Reserva Biológica do Tinguá	Angiosperm	Solanaceae	Solanum	decompositiflorum	Sendtn.	SOLANACEAE Solanum decompositiflorum Sendtn.	RB00348109	RB	Reflora	M.G. Bovini	2187	native	Not Evaluated	0
Reserva Biológica do Tinguá	Angiosperm	Solanaceae	Solanum	hexandrum	Vell.	SOLANACEAE Solanum hexandrum Vell.	RB00348175	RB	Reflora	M.G. Bovini	2128	native	Not Evaluated	1
Reserva Biológica do Tinguá	Angiosperm	Solanaceae	Solanum	lacteum	Vell.	SOLANACEAE Solanum lacteum Vell.	RB00460822	RB	Reflora	F. Guerra		native	Least Concern	1
Reserva Biológica do Tinguá	Angiosperm	Solanaceae	Solanum	latiflorum	Bohs	SOLANACEAE Solanum latiflorum Bohs	RB01200139	RB	Reflora	H.C. de Lima	8364	native	Least Concern	1
Reserva Biológica do Tinguá	Angiosperm	Solanaceae	Solanum	leucodendron	Sendtn.	SOLANACEAE Solanum leucodendron Sendtn.	RB00334283	RB	Reflora	M.G. Bovini	2215	native	Least Concern	1
Reserva Biológica do Tinguá	Angiosperm	Solanaceae	Solanum	lycocarpum	A.St.-Hil.	SOLANACEAE Solanum lycocarpum A.St.-Hil.	RB00348388	RB	Reflora	S.J. Silva Neto	769	native	Not Evaluated	0
Reserva Biológica do Tinguá	Angiosperm	Solanaceae	Solanum	martii	Sendtn.	SOLANACEAE Solanum martii Sendtn.	RB00466397	RB	Reflora	F. Guerra		native	Not Evaluated	1
Reserva Biológica do Tinguá	Angiosperm	Solanaceae	Solanum	melissarum	Bohs	SOLANACEAE Solanum melissarum Bohs	RB00348585	RB	Reflora	M.G. Bovini	2201	native	Least Concern	1
Reserva Biológica do Tinguá	Angiosperm	Solanaceae	Solanum	odoriferum	Vell.	SOLANACEAE Solanum odoriferum Vell.	RB01200196	RB	Reflora	H.C. de Lima	8417	native	Not Evaluated	1
Reserva Biológica do Tinguá	Angiosperm	Solanaceae	Solanum	piluliferum	Dunal	SOLANACEAE Solanum piluliferum Dunal	RB00334280	RB	Reflora	M.G. Bovini	2213	native	Not Evaluated	1
Reserva Biológica do Tinguá	Angiosperm	Solanaceae	Solanum	pseudoquina	A.St.-Hil.	SOLANACEAE Solanum pseudoquina A.St.-Hil.	RB00487127	RB	Reflora	H.C de Lima	6614	native	Least Concern	0
Reserva Biológica do Tinguá	Angiosperm	Solanaceae	Solanum	stipulatum	Vell.	SOLANACEAE Solanum stipulatum Vell.	RB01200214	RB	Reflora	H.C. de Lima	8435	native	Not Evaluated	1
Reserva Biológica do Tinguá	Angiosperm	Solanaceae	Solanum	swartzianum	Roem. & Schult.	SOLANACEAE Solanum swartzianum Roem. & Schult.	RB00348411	RB	Reflora	G.V. Somner	988	native	Not Evaluated	0
Reserva Biológica do Tinguá	Angiosperm	Solanaceae	Solanum	verticillatum	S. Knapp & Stehmann	SOLANACEAE Solanum verticillatum S. Knapp & Stehmann	RB00348103	RB	Reflora	H.C. de Lima	6006	native	Least Concern	1
Reserva Biológica do Tinguá	Angiosperm	Strombosiaceae	Tetrastylidium	grandifolium	(Baill.) Sleumer	STROMBOSIACEAE Tetrastylidium grandifolium (Baill.) Sleumer	RB01386652	RB	Reflora	H.C. de Lima	8648	native	Least Concern	1
Reserva Biológica do Tinguá	Angiosperm	Symplocaceae	Symplocos	falcata	Brand	SYMPLOCACEAE Symplocos falcata Brand	RB00346574	RB	Jabot	H.C. de Lima	5988	native	Least Concern	1
Reserva Biológica do Tinguá	Angiosperm	Theaceae	Laplacea	fruticosa	(Schrad.) Kobuski	THEACEAE Laplacea fruticosa (Schrad.) Kobuski	RB00348772	RB	Reflora	H.C. de Lima	6020	native	Not Evaluated	0
Reserva Biológica do Tinguá	Angiosperm	Thymelaeaceae	Daphnopsis	coriacea	Taub.	THYMELAEACEAE Daphnopsis coriacea Taub.	RB00488510	RB	Reflora	H.C. de Lima	6621	native	Least Concern	0
Reserva Biológica do Tinguá	Angiosperm	Thymelaeaceae	Daphnopsis	fasciculata	(Meisn.) Nevling	THYMELAEACEAE Daphnopsis fasciculata (Meisn.) Nevling	RB01390384	RB	Reflora	M.S. Wängler	2167	native	Not Evaluated	0
Reserva Biológica do Tinguá	Angiosperm	Thymelaeaceae	Daphnopsis	martii	Meisn.	THYMELAEACEAE Daphnopsis martii Meisn.	RB00348122	RB	Reflora	M.G. Bovini	2206	native	Least Concern	1
Reserva Biológica do Tinguá	Angiosperm	Thymelaeaceae	Funifera	brasiliensis	(Raddi) Mansf.	THYMELAEACEAE Funifera brasiliensis (Raddi) Mansf.	RB00436387	RB	Reflora	P. Occhioni	1114	native	Near Threatened	1
Reserva Biológica do Tinguá	Angiosperm	Trigoniaceae	Trigonia	nivea	Cambess.	TRIGONIACEAE Trigonia nivea Cambess.	RB01200200	RB	Reflora	H.C. de Lima	8422	native	Not Evaluated	0
Reserva Biológica do Tinguá	Angiosperm	Urticaceae	Cecropia	glaziovii	Snethl.	URTICACEAE Cecropia glaziovii Snethl.	RB01386656	RB	Reflora	H.C. de Lima	8652	native	Least Concern	1
Reserva Biológica do Tinguá	Angiosperm	Urticaceae	Cecropia	hololeuca	Miq.	URTICACEAE Cecropia hololeuca Miq.	RB01390576	RB	Reflora	M.S. Wängler	2184	native	Least Concern	1
Reserva Biológica do Tinguá	Angiosperm	Urticaceae	Cecropia	pachystachya	Trécul	URTICACEAE Cecropia pachystachya Trécul	RBR00025687	RBR	Reflora	M.M.T. Rosa	440	native	Not Evaluated	0
Reserva Biológica do Tinguá	Angiosperm	Urticaceae	Pilea	hyalina	Fenzl	URTICACEAE Pilea hyalina Fenzl	R010025877	R	Reflora	A. Castellanos	23089	native	Not Evaluated	0
Reserva Biológica do Tinguá	Angiosperm	Urticaceae	Pilea	pubescens	Liebm.	URTICACEAE Pilea pubescens Liebm.	R010026517	R	Reflora	L.E. Mello Filho	3096	native	Not Evaluated	0
Reserva Biológica do Tinguá	Angiosperm	Urticaceae	Pourouma	guianensis	Aubl.	URTICACEAE Pourouma guianensis Aubl.	RBR00025723	RBR	Jabot	P.R. Farág	167	native	Not Evaluated	0
Reserva Biológica do Tinguá	Angiosperm	Verbenaceae	Citharexylum	myrianthum	Cham.	VERBENACEAE Citharexylum myrianthum Cham.	RB00445702	RB	Reflora	P. Occhioni		native	Not Evaluated	0
Reserva Biológica do Tinguá	Angiosperm	Verbenaceae	Stachytarpheta	cayennensis	(Rich.) Vahl	VERBENACEAE Stachytarpheta cayennensis (Rich.) Vahl	RB01200151	RB	Reflora	H.C. de Lima	8376	native	Not Evaluated	0
Reserva Biológica do Tinguá	Angiosperm	Violaceae	Anchietea	pyrifolia	(Mart.) G.Don	VIOLACEAE Anchietea pyrifolia (Mart.) G.Don	RB01200180	RB	Reflora	H.C. de Lima	8401	native	Not Evaluated	0
Reserva Biológica do Tinguá	Angiosperm	Vitaceae	Cissus	paucinervia	Lombardi	VITACEAE Cissus paucinervia Lombardi	RB00348213	RB	Reflora	S.J. Silva Neto	315	native	Near Threatened	1
Reserva Biológica do Tinguá	Angiosperm	Vochysiaceae	Qualea	gestasiana	A.St.-Hil.	VOCHYSIACEAE Qualea gestasiana A.St.-Hil.	RB00990159	RB	Reflora	F.F. Negreiros	31	native	Near Threatened	1
Reserva Biológica do Tinguá	Angiosperm	Vochysiaceae	Vochysia	laurifolia	Warm.	VOCHYSIACEAE Vochysia laurifolia Warm.	RB00887102	RB	Reflora	H.C. de Lima	7841	native	Least Concern	0
Reserva Biológica do Tinguá	Angiosperm	Vochysiaceae	Vochysia	oppugnata	(Vell.) Warm.	VOCHYSIACEAE Vochysia oppugnata (Vell.) Warm.	RB00346775	RB	Reflora	H.C. de Lima	5902	native	Least Concern	1
Reserva Biológica do Tinguá	Angiosperm	Winteraceae	Drimys	brasiliensis	Miers	WINTERACEAE Drimys brasiliensis Miers	RB00347532	RB	Reflora	H.C. de Lima	6010	native	Least Concern	0
Reserva Biológica do Tinguá	Angiosperm	Zingiberaceae	Renealmia	chrysotricha	Petersen	ZINGIBERACEAE Renealmia chrysotricha Petersen	RB00348362	RB	Reflora	L.S. Sylvestre	1609	native	Not Evaluated	1
Reserva Biológica do Tinguá	Angiosperm	Zingiberaceae	Renealmia	petasites	Gagnep.	ZINGIBERACEAE Renealmia petasites Gagnep.	RB00637526	RB	Reflora	S.J. Silva Neto	1222	native	Least Concern	1
Reserva Biológica do Tinguá	Ferns and Lycophytes	Anemiaceae	Anemia	collina	Raddi	ANEMIACEAE Anemia collina Raddi	RB01481506	RB	Jabot	A.C. Brade	18618	native	Not Evaluated	1
Reserva Biológica do Tinguá	Ferns and Lycophytes	Anemiaceae	Anemia	mandioccana	Raddi	ANEMIACEAE Anemia mandioccana Raddi	RB00491267	RB	Reflora	L.S. Sylvestre	2066	native	Least Concern	1
Reserva Biológica do Tinguá	Ferns and Lycophytes	Anemiaceae	Anemia	phyllitidis	(L.) Sw.	ANEMIACEAE Anemia phyllitidis (L.) Sw. var. fraxiniifolia (Raddi) Hassl.	RB00346836	RB	Jabot	S.J. Silva Neto	475	native	Not Evaluated	0
Reserva Biológica do Tinguá	Ferns and Lycophytes	Aspleniaceae	Asplenium	auriculatum	Sw.	ASPLENIACEAE Asplenium auriculatum Sw.	RBR00004309	RBR	SpeciesLink	L.S. Sylvestre	1180	native	Not Evaluated	0
Reserva Biológica do Tinguá	Ferns and Lycophytes	Aspleniaceae	Asplenium	auritum	Sw.	ASPLENIACEAE Asplenium auritum Sw.	RBR00004310	RBR	SpeciesLink	L.S. Sylvestre	878	native	Not Evaluated	0
Reserva Biológica do Tinguá	Ferns and Lycophytes	Aspleniaceae	Asplenium	cirrhatum	Rich. ex Willd.	ASPLENIACEAE Asplenium cirrhatum Rich. ex Willd.	RB01481830	RB	Jabot	L.S. Sylvestre	2024	native	Not Evaluated	0
Reserva Biológica do Tinguá	Ferns and Lycophytes	Aspleniaceae	Asplenium	coronatum	A. Reis & Sylvestre	ASPLENIACEAE Asplenium coronatum A. Reis & Sylvestre	RBR00004316	RBR	SpeciesLink	L.S. Sylvestre	856	native	Not Evaluated	1
Reserva Biológica do Tinguá	Ferns and Lycophytes	Aspleniaceae	Asplenium	incurvatum	Fée	ASPLENIACEAE Asplenium incurvatum Fée	RB01481505	RB	Jabot	L.S. Sylvestre	1516	native	Least Concern	1
Reserva Biológica do Tinguá	Ferns and Lycophytes	Aspleniaceae	Asplenium	kunzeanum	Klotzsch. ex Rosenst.	ASPLENIACEAE Asplenium kunzeanum Klotzsch. ex Rosenst.	RB01481504	RB	Jabot	L.S. Sylvestre	1607	native	Least Concern	1
Reserva Biológica do Tinguá	Ferns and Lycophytes	Aspleniaceae	Asplenium	mucronatum	C.Presl.	ASPLENIACEAE Asplenium mucronatum C.Presl.	RB00491281	RB	Jabot	L.S. Sylvestre	2080	native	Not Evaluated	1
Reserva Biológica do Tinguá	Ferns and Lycophytes	Aspleniaceae	Asplenium	oligophyllum	Kaulf.	ASPLENIACEAE Asplenium oligophyllum Kaulf.	RB00346860	RB	Jabot	S.J. Silva Neto	581	native	Not Evaluated	1
Reserva Biológica do Tinguá	Ferns and Lycophytes	Aspleniaceae	Asplenium	pteropus	Kaulf.	ASPLENIACEAE Asplenium pteropus Kaulf.	RB01481503	RB	Jabot	S.J. Silva Neto	1631	native	Not Evaluated	1
Reserva Biológica do Tinguá	Ferns and Lycophytes	Aspleniaceae	Asplenium	pulchellum	Raddi	ASPLENIACEAE Asplenium pulchellum Raddi	RB01481823	RB	Jabot	L.S. Sylvestre	2017	native	Least Concern	1
Reserva Biológica do Tinguá	Ferns and Lycophytes	Aspleniaceae	Asplenium	raddianum	Gaudich.	ASPLENIACEAE Asplenium raddianum Gaudich.	RB00491268	RB	Jabot	L.S. Sylvestre	2067	native	Not Evaluated	1
Reserva Biológica do Tinguá	Ferns and Lycophytes	Aspleniaceae	Asplenium	regulare	Sw.	ASPLENIACEAE Asplenium regulare Sw.	RB00491263	RB	Jabot	L.S. Sylvestre	2062	native	Not Evaluated	1
Reserva Biológica do Tinguá	Ferns and Lycophytes	Aspleniaceae	Asplenium	scandicinum	Kaulf.	ASPLENIACEAE Asplenium scandicinum Kaulf.	RB00347008	RB	Jabot	L.S. Sylvestre	1625	native	Not Evaluated	1
Reserva Biológica do Tinguá	Ferns and Lycophytes	Aspleniaceae	Asplenium	uniseriale	Raddi	ASPLENIACEAE Asplenium uniseriale Raddi	RB01481851	RB	Jabot	L.S. Sylvestre	2045	native	Not Evaluated	1
Reserva Biológica do Tinguá	Ferns and Lycophytes	Aspleniaceae	Hymenasplenium	triquetrum	(N. Murak. & R.C.Moran) L. Regalado & Prada	ASPLENIACEAE Hymenasplenium triquetrum (N. Murak. & R.C. Moran) L. Regalado & Prada	RBR00004318	RBR	SpeciesLink	L.S. Sylvestre	859	native	Not Evaluated	1
Reserva Biológica do Tinguá	Ferns and Lycophytes	Athyriaceae	Deparia	petersenii	(Kunze) M.Kato	ATHYRIACEAE Deparia petersenii (Kunze) M.Kato	RB00547452	RB	Reflora	L.S. Sylvestre	1070	non native	Not Evaluated	0
Reserva Biológica do Tinguá	Ferns and Lycophytes	Athyriaceae	Diplazium	ambiguum	Raddi	ATHYRIACEAE Diplazium ambiguum Raddi	RB01481501	RB	Jabot	L.S. Sylvestre	1527	native	Not Evaluated	0
Reserva Biológica do Tinguá	Ferns and Lycophytes	Athyriaceae	Diplazium	cristatum	(Desr.) Alston	ATHYRIACEAE Diplazium cristatum (Desr.) Alston	RB01481502	RB	Jabot	L.S. Sylvestre	1503	native	Not Evaluated	0
Reserva Biológica do Tinguá	Ferns and Lycophytes	Athyriaceae	Diplazium	fimbriatum	Mynssen & F.B.Matos	ATHYRIACEAE Diplazium fimbriatum Mynssen & F.B.Matos	RB00491273	RB	Reflora	L.S. Sylvestre	2072	native	Least Concern	1
Reserva Biológica do Tinguá	Ferns and Lycophytes	Athyriaceae	Diplazium	plantaginifolium	(L.) Urb.	ATHYRIACEAE Diplazium plantaginifolium (L.) Urb.	RB00491266	RB	Reflora	L.S. Sylvestre	2065	native	Not Evaluated	1
Reserva Biológica do Tinguá	Ferns and Lycophytes	Blechnaceae	Austroblechnum	divergens	(Kunze) Gasper & V.A.O. Dittrich	BLECHNACEAE Austroblechnum divergens (Kunze) Gasper & V.A.O. Dittrich	RB00491276	RB	Reflora	L.S. Sylvestre	2075	native	Not Evaluated	1
Reserva Biológica do Tinguá	Ferns and Lycophytes	Blechnaceae	Blechnum	occidentale	L.	BLECHNACEAE Blechnum occidentale L.	RB00346854	RB	Jabot	S.J. Silva Neto	578	native	Not Evaluated	0
Reserva Biológica do Tinguá	Ferns and Lycophytes	Blechnaceae	Lomaridium	plumieri	(Desv.) C. Presl	BLECHNACEAE Lomaridium plumieri (Desv.) C. Presl	RB00491275	RB	Reflora	L.S. Sylvestre	2074	native	Not Evaluated	1
Reserva Biológica do Tinguá	Ferns and Lycophytes	Blechnaceae	Lomariocycas	schomburgkii	(Klotzsch) Gasper & A.R. Sm.	BLECHNACEAE Lomariocycas schomburgkii (Klotzsch) Gasper & A.R. Sm.	RB00348611	RB	Jabot	H.C. de Lima	5998	native	Not Evaluated	0
Reserva Biológica do Tinguá	Ferns and Lycophytes	Blechnaceae	Parablechnum	cordatum	(Desv.) Gasper & Salino	BLECHNACEAE Parablechnum cordatum (Desv.) Gasper & Salino	RB00491304	RB	Reflora	L.S. Sylvestre	2103	native	Not Evaluated	0
Reserva Biológica do Tinguá	Ferns and Lycophytes	Cyatheaceae	Alsophila	setosa	Kaulf.	CYATHEACEAE Alsophila setosa Kaulf.	RB01182852	RB	Reflora	A. Weigand	65	native	Least Concern	0
Reserva Biológica do Tinguá	Ferns and Lycophytes	Cyatheaceae	Alsophila	sternbergii	(Sternb.) D.S.Conant	CYATHEACEAE Alsophila sternbergii (Sternb.) D.S.Conant	RBR00004328	RBR	Jabot	L.S. Sylvestre	866	native	Least Concern	0
Reserva Biológica do Tinguá	Ferns and Lycophytes	Cyatheaceae	Cyathea	atrovirens	(Langsd. & Fisch.) Domin	CYATHEACEAE Cyathea atrovirens (Langsd. & Fisch.) Domin	RB00491261	RB	Reflora	L.S. Sylvestre	2060	native	Least Concern	0
Reserva Biológica do Tinguá	Ferns and Lycophytes	Cyatheaceae	Cyathea	corcovadensis	(Raddi) Domin	CYATHEACEAE Cyathea corcovadensis (Raddi) Domin	RB00491259	RB	Reflora	L.S. Sylvestre	2058	native	Not Evaluated	0
Reserva Biológica do Tinguá	Ferns and Lycophytes	Cyatheaceae	Cyathea	delgadii	Sternb.	CYATHEACEAE Cyathea delgadii Sternb.	RBR00004327	RBR	Jabot	L.S. Sylvestre	876	native	Not Evaluated	0
Reserva Biológica do Tinguá	Ferns and Lycophytes	Cyatheaceae	Cyathea	dichromatolepis	(Fée) Domin	CYATHEACEAE Cyathea dichromatolepis (Fée) Domin	RB01481500	RB	Jabot	L.S. Sylvestre	1572	native	Least Concern	0
Reserva Biológica do Tinguá	Ferns and Lycophytes	Cyatheaceae	Cyathea	feeana	(C.Chr.) Domin	CYATHEACEAE Cyathea feeana (C.Chr.) Domin	RB00346850	RB	Jabot	H.C. Lima	5983	native	Least Concern	1
Reserva Biológica do Tinguá	Ferns and Lycophytes	Cyatheaceae	Cyathea	glaziovii	(Fée) Domin	CYATHEACEAE Cyathea glaziovii (Fée) Domin	RBR00005516	RBR	Jabot	C.G.V. Ramos	4	native	Least Concern	1
Reserva Biológica do Tinguá	Ferns and Lycophytes	Cyatheaceae	Cyathea	hirsuta	C. Presl	CYATHEACEAE Cyathea hirsuta C. Presl	RB01481499	RB	Jabot	L.S. Sylvestre	1526	native	Least Concern	0
Reserva Biológica do Tinguá	Ferns and Lycophytes	Cyatheaceae	Cyathea	leucofolis	Domin	CYATHEACEAE Cyathea leucofolis Domin	RB01481483	RB	Jabot	L.S. Sylvestre	1515	native	Least Concern	1
Reserva Biológica do Tinguá	Ferns and Lycophytes	Cyatheaceae	Cyathea	phalerata	Mart.	CYATHEACEAE Cyathea phalerata Mart.	RB01481482	RB	Jabot	L.S. Sylvestre	1536	native	Least Concern	0
Reserva Biológica do Tinguá	Ferns and Lycophytes	Dennstaedtiaceae	Dennstaedtia	cornuta	(Kaulf.) Mett.	DENNSTAEDTIACEAE Dennstaedtia cornuta (Kaulf.) Mett.	RB00347050	RB	Reflora	L.S. Sylvestre	1587	native	Not Evaluated	1
Reserva Biológica do Tinguá	Ferns and Lycophytes	Dennstaedtiaceae	Dennstaedtia	globulifera	(Poir.) Hieron.	DENNSTAEDTIACEAE Dennstaedtia globulifera (Poir.) Hieron.	RB00491302	RB	Jabot	L.S. Sylvestre	2101	native	Not Evaluated	0
Reserva Biológica do Tinguá	Ferns and Lycophytes	Dennstaedtiaceae	Microlepia	speluncae	(L.) T.Moore	DENNSTAEDTIACEAE Microlepia speluncae (L.) T.Moore	RBR00004333	RBR	Jabot	L.S. Sylvestre	1163	native	Not Evaluated	0
Reserva Biológica do Tinguá	Ferns and Lycophytes	Dennstaedtiaceae	Pteridium	esculentum var. arachnoideum	(Kaulf.) Thomson	DENNSTAEDTIACEAE Pteridium esculentum var. arachnoideum (Kaulf.) Thomson	RB01481481	RB	Jabot	L.S. Sylvestre	1529	native	Not Evaluated	0
Reserva Biológica do Tinguá	Ferns and Lycophytes	Dicksoniaceae	Lophosoria	quadripinnata	(Gmelin) C. Chr.	DICKSONIACEAE Lophosoria quadripinnata (Gmelin) C. Chr.	RBR00005519	RBR	Jabot	C.G.V. Ramos	3	native	Not Evaluated	0
Reserva Biológica do Tinguá	Ferns and Lycophytes	Didymochlaenaceae	Didymochlaena	truncatula	(Sw.) J.Sm.	DIDYMOCHLAENACEAE Didymochlaena truncatula (Sw.) J.Sm.	RB01481480	RB	Jabot	L.S. Sylvestre	1499	native	Not Evaluated	0
Reserva Biológica do Tinguá	Ferns and Lycophytes	Dryopteridaceae	Bolbitis	serratifolia	Schott	DRYOPTERIDACEAE Bolbitis serratifolia Schott	BHCB50038	BHCB	SpeciesLink	G. Coelho	1169	native	Not Evaluated	0
Reserva Biológica do Tinguá	Ferns and Lycophytes	Dryopteridaceae	Ctenitis	aspidioides	(C. Presl) Copel	DRYOPTERIDACEAE Ctenitis aspidioides (C. Presl) Copel	RB01481479	RB	Jabot	M.G. Bovini	2158	native	Least Concern	1
Reserva Biológica do Tinguá	Ferns and Lycophytes	Dryopteridaceae	Ctenitis	nervata	(Fée) R.S.Viveros & Salino	DRYOPTERIDACEAE Ctenitis nervata (Fée) R.S.Viveros & Salino	RB00491278	RB	Reflora	L.S. Sylvestre	2077	native	Not Evaluated	1
Reserva Biológica do Tinguá	Ferns and Lycophytes	Dryopteridaceae	Elaphoglossum	gardnerianum	(Kunze ex Fée) T.Moore	DRYOPTERIDACEAE Elaphoglossum gardnerianum (Kunze ex Fée) T.Moore	P00555324	P	Reflora	A. Glaziou	2439	native	Least Concern	1
Reserva Biológica do Tinguá	Ferns and Lycophytes	Dryopteridaceae	Elaphoglossum	horridulum	(Kaulf.) J.Sm.	DRYOPTERIDACEAE Elaphoglossum horridulum (Kaulf.) J.Sm.	RB01481820	RB	Jabot	L.S. Sylvestre	2014	native	Not Evaluated	0
Reserva Biológica do Tinguá	Ferns and Lycophytes	Dryopteridaceae	Elaphoglossum	lingua	(C. Presl) Brack	DRYOPTERIDACEAE Elaphoglossum lingua (C. Presl) Brack	RB01481772	RB	Jabot	L.S. Sylvestre	1591	native	Not Evaluated	1
Reserva Biológica do Tinguá	Ferns and Lycophytes	Dryopteridaceae	Elaphoglossum	luridum	(Fée) Christ	DRYOPTERIDACEAE Elaphoglossum luridum (Fée) Christ	RB01481478	RB	Jabot	L.S. Sylvestre	1568	native	Not Evaluated	0
Reserva Biológica do Tinguá	Ferns and Lycophytes	Dryopteridaceae	Elaphoglossum	ovalifolium	(Fée) Christ	DRYOPTERIDACEAE Elaphoglossum ovalifolium (Fée) Christ	RBR00004349	RBR	Jabot	L.S. Sylvestre	1172	native	Not Evaluated	1
Reserva Biológica do Tinguá	Ferns and Lycophytes	Dryopteridaceae	Elaphoglossum	papyraceum	(Fée) F.B.Matos & R.C.Moran	DRYOPTERIDACEAE Elaphoglossum papyraceum (Fée) F.B.Matos & R.C.Moran	P00249909	P	Reflora	A. Glaziou	2434	native	Not Evaluated	1
Reserva Biológica do Tinguá	Ferns and Lycophytes	Dryopteridaceae	Elaphoglossum	scolopendrifolium	(Raddi) J. Sm.	DRYOPTERIDACEAE Elaphoglossum scolopendrifolium (Raddi) J. Sm.	RB01481477	RB	Jabot	L.S. Sylvestre	1544	native	Not Evaluated	1
Reserva Biológica do Tinguá	Ferns and Lycophytes	Dryopteridaceae	Elaphoglossum	vagans	(Mett. ex Kuhn) Hieron.	DRYOPTERIDACEAE Elaphoglossum vagans (Mett. ex Kuhn) Hieron.	RB00347164	RB	Jabot	L.S. Sylvestre	1633	native	Least Concern	0
Reserva Biológica do Tinguá	Ferns and Lycophytes	Dryopteridaceae	Lastreopsis	amplissima	(C.Presl) Tindale	DRYOPTERIDACEAE Lastreopsis amplissima (C.Presl) Tindale	RB00491307	RB	Reflora	L.S. Sylvestre	2106	native	Not Evaluated	0
Reserva Biológica do Tinguá	Ferns and Lycophytes	Dryopteridaceae	Megalastrum	grande	(C.Presl) A.R.Sm. & R.C.Moran	DRYOPTERIDACEAE Megalastrum grande (C.Presl) A.R.Sm. & R.C.Moran	NY02687379	NY	SpeciesLink	L.S. Sylvestre	2109	native	Least Concern	1
Reserva Biológica do Tinguá	Ferns and Lycophytes	Dryopteridaceae	Megalastrum	inaequale	(Kaulf. ex Link) A.R.Sm. & R.C.Moran	DRYOPTERIDACEAE Megalastrum inaequale (Kaulf. ex Link) A.R.Sm. & R.C.Moran	RB00491264	RB	Reflora	L.S. Sylvestre	2063	native	Not Evaluated	1
Reserva Biológica do Tinguá	Ferns and Lycophytes	Dryopteridaceae	Mickelia	scandens	(Raddi) R.C. Moran, Labiak & Sundue	DRYOPTERIDACEAE Mickelia scandens (Raddi) R.C. Moran, Labiak & Sundue	RB01481771	RB	Jabot	L.S. Sylvestre	1511	native	Least Concern	1
Reserva Biológica do Tinguá	Ferns and Lycophytes	Dryopteridaceae	Olfersia	cervina	(L.) Kunze	DRYOPTERIDACEAE Olfersia cervina (L.) Kunze	RB01481770	RB	Jabot	I.M. Silva	478	native	Not Evaluated	0
Reserva Biológica do Tinguá	Ferns and Lycophytes	Dryopteridaceae	Olfersia	corcovadensis	Kaulf. ex Raddi	DRYOPTERIDACEAE Olfersia corcovadensis Kaulf. ex Raddi	RB01481476	RB	Jabot	L.S. Sylvestre	1601	native	Not Evaluated	1
Reserva Biológica do Tinguá	Ferns and Lycophytes	Dryopteridaceae	Polybotrya	cylindrica	Kaulf.	DRYOPTERIDACEAE Polybotrya cylindrica Kaulf.	RB01481475	RB	Jabot	L.S. Sylvestre	1567	native	Least Concern	1
Reserva Biológica do Tinguá	Ferns and Lycophytes	Dryopteridaceae	Polybotrya	speciosa	Schott	DRYOPTERIDACEAE Polybotrya speciosa Schott	RB01481474	RB	Jabot	L.S. Sylvestre	1485	native	Least Concern	1
Reserva Biológica do Tinguá	Ferns and Lycophytes	Dryopteridaceae	Rumohra	adiantiformis	(G.Forst.) Ching	DRYOPTERIDACEAE Rumohra adiantiformis (G.Forst.) Ching	RB00347115	RB	Jabot	L.S. Sylvestre	1631	native	Not Evaluated	0
Reserva Biológica do Tinguá	Ferns and Lycophytes	Dryopteridaceae	Stigmatopteris	caudata	(Raddi) C.Chr.	DRYOPTERIDACEAE Stigmatopteris caudata (Raddi) C.Chr.	RB00491272	RB	Reflora	L.S. Sylvestre	2071	native	Least Concern	1
Reserva Biológica do Tinguá	Ferns and Lycophytes	Gleicheniaceae	Dicranopteris	flexuosa	(Schrad.) Underw.	GLEICHENIACEAE Dicranopteris flexuosa (Schrad.) Underw.	RB00347094	RB	Reflora	L.S. Sylvestre	1530	native	Not Evaluated	0
Reserva Biológica do Tinguá	Ferns and Lycophytes	Gleicheniaceae	Dicranopteris	rufinervis	(Mart.) Ching	GLEICHENIACEAE Dicranopteris rufinervis (Mart.) Ching	RB00347097	RB	Jabot	L.S. Sylvestre	1637	native	Not Evaluated	0
Reserva Biológica do Tinguá	Ferns and Lycophytes	Gleicheniaceae	Gleichenella	pectinata	(Willd.) Ching	GLEICHENIACEAE Gleichenella pectinata (Willd.) Ching	RB01481472	RB	Jabot	L.S. Sylvestre	1532	native	Not Evaluated	0
Reserva Biológica do Tinguá	Ferns and Lycophytes	Gleicheniaceae	Sticherus	bifidus	(Willd.) Ching	GLEICHENIACEAE Sticherus bifidus (Willd.) Ching	RB01481471	RB	Jabot	L.S. Sylvestre	1531	native	Not Evaluated	0
Reserva Biológica do Tinguá	Ferns and Lycophytes	Gleicheniaceae	Sticherus	gracilis	(Mart.) Copel.	GLEICHENIACEAE Sticherus gracilis (Mart.) Copel.	RB01481470	RB	Jabot	L.S. Sylvestre	1533	native	Least Concern	0
Reserva Biológica do Tinguá	Ferns and Lycophytes	Hemidictyaceae	Hemidictyum	marginatum	(L.) C.Presl	HEMIDICTYACEAE Hemidictyum marginatum (L.) C.Presl	RB01481469	RB	Jabot	J.P.P. Carauta	4494	native	Not Evaluated	0
Reserva Biológica do Tinguá	Ferns and Lycophytes	Hymenophyllaceae	Abrodictyum	rigidum	(Sw.) Ebihara & Dubuisson	HYMENOPHYLLACEAE Abrodictyum rigidum (Sw.) Ebihara & Dubuisson	RB01481468	RB	Jabot	L.S. Sylvestre	1493	native	Not Evaluated	0
Reserva Biológica do Tinguá	Ferns and Lycophytes	Hymenophyllaceae	Crepidomanes	pyxidiferum	(L.) Dubuisson & Ebihara	HYMENOPHYLLACEAE Crepidomanes pyxidiferum (L.) Dubuisson & Ebihara	RB01481467	RB	Jabot	L.S. Sylvestre	1585	native	Not Evaluated	0
Reserva Biológica do Tinguá	Ferns and Lycophytes	Hymenophyllaceae	Didymoglossum	hymenoides	(Hedw.) Desv.	HYMENOPHYLLACEAE Didymoglossum hymenoides (Hedw.) Desv.	RB01481466	RB	Jabot	L.S. Sylvestre	1596	native	Not Evaluated	0
Reserva Biológica do Tinguá	Ferns and Lycophytes	Hymenophyllaceae	Hymenophyllum	asplenioides	(Sw.) Sw.	HYMENOPHYLLACEAE Hymenophyllum asplenioides (Sw.) Sw.	RB01481465	RB	Jabot	L.S. Sylvestre	1586	native	Not Evaluated	0
Reserva Biológica do Tinguá	Ferns and Lycophytes	Hymenophyllaceae	Hymenophyllum	caudiculatum	Mart.	HYMENOPHYLLACEAE Hymenophyllum caudiculatum Mart.	RB01481769	RB	Jabot	L.S. Sylvestre	1573	native	Least Concern	1
Reserva Biológica do Tinguá	Ferns and Lycophytes	Hymenophyllaceae	Hymenophyllum	hirsutum	(L.) Sw.	HYMENOPHYLLACEAE Hymenophyllum hirsutum (L.) Sw.	RB01481766	RB	Jabot	L.S. Sylvestre	1542	native	Not Evaluated	0
Reserva Biológica do Tinguá	Ferns and Lycophytes	Hymenophyllaceae	Hymenophyllum	polyanthos	(Sw.) Sw.	HYMENOPHYLLACEAE Hymenophyllum polyanthos (Sw.) Sw.	RB01481760	RB	Jabot	L.S. Sylvestre	1543	native	Not Evaluated	1
Reserva Biológica do Tinguá	Ferns and Lycophytes	Hymenophyllaceae	Hymenophyllum	vestitum	(C. Presl) Bosch	HYMENOPHYLLACEAE Hymenophyllum vestitum (C. Presl) Bosch	RB00347157	RB	Jabot	L.S. Sylvestre	1632-A	native	Least Concern	1
Reserva Biológica do Tinguá	Ferns and Lycophytes	Hymenophyllaceae	Polyphlebium	angustatum	(Carmich.) Ebihara & Dubuisson	HYMENOPHYLLACEAE Polyphlebium angustatum (Carmich.) Ebihara & Dubuisson	RB00491285	RB	Reflora	L.S. Sylvestre	2084	native	Not Evaluated	1
Reserva Biológica do Tinguá	Ferns and Lycophytes	Hymenophyllaceae	Polyphlebium	diaphanum	(Kunth) Ebihara & Dubuisson	HYMENOPHYLLACEAE Polyphlebium diaphanum (Kunth) Ebihara & Dubuisson	RB00491280	RB	Reflora	L.S. Sylvestre	2079	native	Not Evaluated	0
Reserva Biológica do Tinguá	Ferns and Lycophytes	Hymenophyllaceae	Trichomanes	lucens	Sw.	HYMENOPHYLLACEAE Trichomanes lucens Sw.	P01304294	P	Reflora	A. Glaziou		native	Least Concern	1
Reserva Biológica do Tinguá	Ferns and Lycophytes	Hymenophyllaceae	Trichomanes	pellucens	Kunze	HYMENOPHYLLACEAE Trichomanes pellucens Kunze	RB00346998	RB	Jabot	L.S. Sylvestre	1619	native	Not Evaluated	0
Reserva Biológica do Tinguá	Ferns and Lycophytes	Hymenophyllaceae	Trichomanes	polypodioides	L.	HYMENOPHYLLACEAE Trichomanes polypodioides L.	RB00491284	RB	Reflora	L.S. Sylvestre	2083	native	Not Evaluated	0
Reserva Biológica do Tinguá	Ferns and Lycophytes	Hymenophyllaceae	Vandenboschia	radicans	(Sw.) Copel.	HYMENOPHYLLACEAE Vandenboschia radicans (Sw.) Copel.	RB00491265	RB	Reflora	L.S. Sylvestre	2064	native	Not Evaluated	0
Reserva Biológica do Tinguá	Ferns and Lycophytes	Hymenophyllaceae	Vandenboschia	rupestris	(Raddi) Ebihara	HYMENOPHYLLACEAE Vandenboschia rupestris (Raddi) Ebihara	RB01481464	RB	Jabot	L.S. Sylvestre	1610	native	Not Evaluated	1
Reserva Biológica do Tinguá	Ferns and Lycophytes	Lindsaeaceae	Lindsaea	bifida	(Kaulf.) Mett. ex Kuhn	LINDSAEACEAE Lindsaea bifida (Kaulf.) Mett. ex Kuhn	RB00348336	RB	Reflora	L.S. Sylvestre	1612	native	Least Concern	1
Reserva Biológica do Tinguá	Ferns and Lycophytes	Lindsaeaceae	Lindsaea	lancea	(L.) Bedd.	LINDSAEACEAE Lindsaea lancea (L.) Bedd.	RB00491286	RB	Jabot	L.S. Sylvestre	2085	native	Not Evaluated	0
Reserva Biológica do Tinguá	Ferns and Lycophytes	Lindsaeaceae	Lindsaea	quadrangularis	Raddi	LINDSAEACEAE Lindsaea quadrangularis Raddi	RB416001	RB	Jabot	L.S. Sylvestre	1496	native	Not Evaluated	0
Reserva Biológica do Tinguá	Ferns and Lycophytes	Lindsaeaceae	Lindsaea	stricta	(Sw.) Dryand.	LINDSAEACEAE Lindsaea stricta (Sw.) Dryand.	RB00491297	RB	Reflora	L.S. Sylvestre	2096	native	Not Evaluated	0
Reserva Biológica do Tinguá	Ferns and Lycophytes	Lindsaeaceae	Lindsaea	virescens	Sw.	LINDSAEACEAE Lindsaea virescens Sw.	P01364869	P	Reflora	A. Glaziou	2324	native	Least Concern	0
Reserva Biológica do Tinguá	Ferns and Lycophytes	Lomariopsidaceae	Lomariopsis	marginata	(Schrad.) Kuhn	LOMARIOPSIDACEAE Lomariopsis marginata (Schrad.) Kuhn	RB01481463	RB	Jabot	L.S. Sylvestre	1501	native	Least Concern	1
Reserva Biológica do Tinguá	Ferns and Lycophytes	Lycopodiaceae	Diphasiastrum	thyoides	(Willd) Holub	LYCOPODIACEAE Diphasiastrum thyoides (Willd) Holub	RB00491257	RB	Reflora	L.S. Sylvestre	2057	native	Not Evaluated	1
Reserva Biológica do Tinguá	Ferns and Lycophytes	Lycopodiaceae	Lycopodium	clavatum	L.	LYCOPODIACEAE Lycopodium clavatum L.	RB00347288	RB	Jabot	L.S. Sylvestre	1639	native	Not Evaluated	0
Reserva Biológica do Tinguá	Ferns and Lycophytes	Lycopodiaceae	Palhinhaea	cernua	(L.) Franco & Vasc.	LYCOPODIACEAE Palhinhaea cernua (L.) Franco & Vasc.	RB01481462	RB	Jabot	L.S. Sylvestre	1534	native	Not Evaluated	0
Reserva Biológica do Tinguá	Ferns and Lycophytes	Lycopodiaceae	Palhinhaea	eichleri	(Fée) Holub	LYCOPODIACEAE Palhinhaea eichleri (Fée) Holub	P01215394	P	Reflora	A. Glaziou	9067	native	Not Evaluated	0
Reserva Biológica do Tinguá	Ferns and Lycophytes	Lycopodiaceae	Phlegmariurus	biformis	(Hook.) B.Øllg.	LYCOPODIACEAE Phlegmariurus biformis (Hook.) B.Øllg.	RB370059	RB	Jabot	L.S. Sylvestre	1628	native	Not Evaluated	1
Reserva Biológica do Tinguá	Ferns and Lycophytes	Lycopodiaceae	Phlegmariurus	flexibilis	(Fée) B.Øllg.	LYCOPODIACEAE Phlegmariurus flexibilis (Fée) B.Øllg.	RB01365760	RB	Jabot	J.M.A. Braga	16-046	native	Least Concern	0
Reserva Biológica do Tinguá	Ferns and Lycophytes	Lycopodiaceae	Phlegmariurus	fontinaloides	(Spring) B.Øllg.	LYCOPODIACEAE Phlegmariurus fontinaloides (Spring) B.Øllg.	RB370060	RB	Jabot	L.S. Sylvestre	1627	native	Least Concern	1
Reserva Biológica do Tinguá	Ferns and Lycophytes	Lycopodiaceae	Phlegmariurus	sellowianus	(Herter) B.Øllg.	LYCOPODIACEAE Phlegmariurus sellowianus (Herter) B.Øllg.	P00559110	P	Reflora	A. Glaziou	9066	native	Vulnerable	1
Reserva Biológica do Tinguá	Ferns and Lycophytes	Lycopodiaceae	Phlegmariurus	silveirae	(Nessel) B.Øllg.	LYCOPODIACEAE Phlegmariurus silveirae (Nessel) B.Øllg.	RB370058	RB	Jabot	L.S. Sylvestre	1629	native	Least Concern	1
Reserva Biológica do Tinguá	Ferns and Lycophytes	Lygodiaceae	Lygodium	volubile	Sw.	LYGODIACEAE Lygodium volubile Sw.	RBR00004424	RBR	Jabot	L.S. Sylvestre	1123	native	Not Evaluated	0
Reserva Biológica do Tinguá	Ferns and Lycophytes	Marattiaceae	Danaea	geniculata	Raddi	MARATTIACEAE Danaea geniculata Raddi	RB01481755	RB	Jabot	L.S. Sylvestre	1514	native	Least Concern	1
Reserva Biológica do Tinguá	Ferns and Lycophytes	Marattiaceae	Danaea	nodosa	(L.) Sm.	MARATTIACEAE Danaea nodosa (L.) Sm.	RB01481800	RB	Jabot	L.S. Sylvestre	1994	native	Not Evaluated	0
Reserva Biológica do Tinguá	Ferns and Lycophytes	Marattiaceae	Eupodium	kaulfussii	(J.Sm.) Hook	MARATTIACEAE Eupodium kaulfussii (J.Sm.) Hook	RB00491282	RB	Reflora	L.S. Sylvestre	2081	native	Least Concern	1
Reserva Biológica do Tinguá	Ferns and Lycophytes	Nephrolepidaceae	Nephrolepis	cordifolia	(L.) C.Presl	NEPHROLEPIDACEAE Nephrolepis cordifolia (L.) C.Presl	RB01481813	RB	Jabot	L.S. Sylvestre	2007	native	Not Evaluated	1
Reserva Biológica do Tinguá	Ferns and Lycophytes	Polypodiaceae	Alansmia	reclinata	(Brack) Moguel & M. Kessler	POLYPODIACEAE Alansmia reclinata (Brack) Moguel & M. Kessler	UFRN00019624	UFRN	Reflora	A. Weigand	69	native	Least Concern	1
Reserva Biológica do Tinguá	Ferns and Lycophytes	Polypodiaceae	Campyloneurum	atlanticum	R.C. Moran & Labiak	POLYPODIACEAE Campyloneurum atlanticum R.C. Moran & Labiak	RB01481461	RB	Jabot	L.S. Sylvestre	1561	native	Not Evaluated	1
Reserva Biológica do Tinguá	Ferns and Lycophytes	Polypodiaceae	Campyloneurum	decurrens	(Raddi) C. Presl	POLYPODIACEAE Campyloneurum decurrens (Raddi) C. Presl	RB01481460	RB	Jabot	L.S. Sylvestre	1518	native	Least Concern	1
Reserva Biológica do Tinguá	Ferns and Lycophytes	Polypodiaceae	Campyloneurum	herbaceum	(Christ) Ching	POLYPODIACEAE Campyloneurum herbaceum (Christ) Ching	RB00988515	RB	Reflora	M.G. Bovini	4026	native	Not Evaluated	1
Reserva Biológica do Tinguá	Ferns and Lycophytes	Polypodiaceae	Campyloneurum	nitidum	(Kaulf.) C.Presl	POLYPODIACEAE Campyloneurum nitidum (Kaulf.) C.Presl	RB00491299	RB	Reflora	L.S. Sylvestre	2098	native	Not Evaluated	0
Reserva Biológica do Tinguá	Ferns and Lycophytes	Polypodiaceae	Campyloneurum	rigidum	Sm.	POLYPODIACEAE Campyloneurum rigidum Sm.	RB844764	RB	Jabot	L.S. Sylvestre	1476	native	Not Evaluated	1
Reserva Biológica do Tinguá	Ferns and Lycophytes	Polypodiaceae	Cochlidium	punctatum	(Raddi) L.E.Bishop	POLYPODIACEAE Cochlidium punctatum (Raddi) L.E.Bishop	RB00348621	RB	Jabot	L. Sylvestre	1641	native	Least Concern	1
Reserva Biológica do Tinguá	Ferns and Lycophytes	Polypodiaceae	Cochlidium	serrulatum	(Sw.) L.E.Bishop	POLYPODIACEAE Cochlidium serrulatum (Sw.) L.E.Bishop	RB00491292	RB	Reflora	L.S. Sylvestre	2091	native	Not Evaluated	0
Reserva Biológica do Tinguá	Ferns and Lycophytes	Polypodiaceae	Lellingeria	brevistipes	(Mett. ex Kuhn) A.R.Sm. & R.C.Moran	POLYPODIACEAE Lellingeria brevistipes (Mett. ex Kuhn) A.R.Sm. & R.C.Moran	RB00491287	RB	Reflora	L.S. Sylvestre	2086	native	Least Concern	1
Reserva Biológica do Tinguá	Ferns and Lycophytes	Polypodiaceae	Lellingeria	depressa	(C.Chr.) A.R. Sm. & R.C. Moran	POLYPODIACEAE Lellingeria depressa (C.Chr.) A.R. Sm. & R.C. Moran	RB01481459	RB	Jabot	L.S. Sylvestre	1624	native	Least Concern	1
Reserva Biológica do Tinguá	Ferns and Lycophytes	Polypodiaceae	Melpomene	flabelliformis	(Poir.) A.R.Sm. & R.C.Moran	POLYPODIACEAE Melpomene flabelliformis (Poir.) A.R.Sm. & R.C.Moran	RB370064	RB	Jabot	L.S. Sylvestre	1623-A	native	Not Evaluated	1
Reserva Biológica do Tinguá	Ferns and Lycophytes	Polypodiaceae	Microgramma	percussa	(Cav.) de la Sota	POLYPODIACEAE Microgramma percussa (Cav.) de la Sota	RB01481796	RB	Jabot	L.S. Sylvestre	1990	native	Not Evaluated	0
Reserva Biológica do Tinguá	Ferns and Lycophytes	Polypodiaceae	Microgramma	squamulosa	(Kaulf.) de la Sota	POLYPODIACEAE Microgramma squamulosa (Kaulf.) de la Sota	RB413430	RB	Jabot	L.S. Sylvestre	1520	native	Not Evaluated	0
Reserva Biológica do Tinguá	Ferns and Lycophytes	Polypodiaceae	Microgramma	tecta	(Kaulf.) Alston	POLYPODIACEAE Microgramma tecta (Kaulf.) Alston	RB413431	RB	Jabot	L.S. Sylvestre	1577	native	Least Concern	1
Reserva Biológica do Tinguá	Ferns and Lycophytes	Polypodiaceae	Microgramma	vacciniifolia	(Langsd. et Fisch.) Copel.	POLYPODIACEAE Microgramma vacciniifolia (Langsd. et Fisch.) Copel.	RB01481846	RB	Jabot	L.S. Sylvestre	2040	native	Not Evaluated	0
Reserva Biológica do Tinguá	Ferns and Lycophytes	Polypodiaceae	Moranopteris	achilleifolia	(Kaulf.) R.Y. Hirai & J. Prado	POLYPODIACEAE Moranopteris achilleifolia (Kaulf.) R.Y. Hirai & J. Prado	RB01481751	RB	Jabot	L.S. Sylvestre	1588	native	Least Concern	1
Reserva Biológica do Tinguá	Ferns and Lycophytes	Polypodiaceae	Moranopteris	gradata	(Baker) R.Y. Hirai & J. Prado	POLYPODIACEAE Moranopteris gradata (Baker) R.Y. Hirai & J. Prado	RB370065	RB	Jabot	L.S. Sylvestre	1622	native	Least Concern	1
Reserva Biológica do Tinguá	Ferns and Lycophytes	Polypodiaceae	Pecluma	filicula	(Kaulf.) M.G.Price	POLYPODIACEAE Pecluma filicula (Kaulf.) M.G.Price	RB413739	RB	Jabot	L.S. Sylvestre	1475	native	Not Evaluated	1
Reserva Biológica do Tinguá	Ferns and Lycophytes	Polypodiaceae	Pecluma	recurvata	(Kaulf.) M.G.Price	POLYPODIACEAE Pecluma recurvata (Kaulf.) M.G.Price	RB00491271	RB	Reflora	L.S. Sylvestre	2070	native	Not Evaluated	1
Reserva Biológica do Tinguá	Ferns and Lycophytes	Polypodiaceae	Pecluma	truncorum	(Lindm.) M.G.Price	POLYPODIACEAE Pecluma truncorum (Lindm.) M.G.Price	RB01481455	RB	Jabot	L.S. Sylvestre	1571	native	Least Concern	1
Reserva Biológica do Tinguá	Ferns and Lycophytes	Polypodiaceae	Phlebodium	pseudoaureum	(Cav.) Lellinger	POLYPODIACEAE Phlebodium pseudoaureum (Cav.) Lellinger	RB00347105	RB	Reflora	L.S. Sylvestre	1537	native	Not Evaluated	0
Reserva Biológica do Tinguá	Ferns and Lycophytes	Polypodiaceae	Pleopeltis	hirsutissima	(Raddi) de la Sota	POLYPODIACEAE Pleopeltis hirsutissima (Raddi) de la Sota	RB00852624	RB	Reflora	M.G. Bovini	3900	native	Not Evaluated	0
Reserva Biológica do Tinguá	Ferns and Lycophytes	Polypodiaceae	Pleopeltis	macrocarpa	(Bory ex Willd.) Kaulf.	POLYPODIACEAE Pleopeltis macrocarpa (Bory ex Willd.) Kaulf.	RB00491303	RB	Reflora	L.S. Sylvestre	2102	native	Not Evaluated	0
Reserva Biológica do Tinguá	Ferns and Lycophytes	Polypodiaceae	Pleopeltis	pleopeltifolia	(Raddi) Alston	POLYPODIACEAE Pleopeltis pleopeltifolia (Raddi) Alston	RB01481847	RB	Jabot	L.S. Sylvestre	2041	native	Least Concern	0
Reserva Biológica do Tinguá	Ferns and Lycophytes	Polypodiaceae	Serpocaulon	catharinae	(Langsd. & Fisch.) A.R.Sm.	POLYPODIACEAE Serpocaulon catharinae (Langsd. & Fisch.) A.R.Sm.	RB00491296	RB	Reflora	L.S. Sylvestre	2095	native	Not Evaluated	0
Reserva Biológica do Tinguá	Ferns and Lycophytes	Polypodiaceae	Serpocaulon	fraxinifolium	(Jacq.) A.R.Sm.	POLYPODIACEAE Serpocaulon fraxinifolium (Jacq.) A.R.Sm.	RB00491277	RB	Reflora	L.S. Sylvestre	2076	native	Not Evaluated	0
Reserva Biológica do Tinguá	Ferns and Lycophytes	Pteridaceae	Adiantopsis	radiata	(L.) Fée	PTERIDACEAE Adiantopsis radiata (L.) Fée	RB360858	RB	Jabot	S.J. Silva Neto	471	native	Not Evaluated	0
Reserva Biológica do Tinguá	Ferns and Lycophytes	Pteridaceae	Adiantum	abscissum	Schrad.	PTERIDACEAE Adiantum abscissum Schrad.	RB00347033	RB	Reflora	L.S. Sylvestre	1512	native	Least Concern	1
Reserva Biológica do Tinguá	Ferns and Lycophytes	Pteridaceae	Adiantum	latifolium	Lam.	PTERIDACEAE Adiantum latifolium Lam.	RB01481818	RB	Jabot	L.S. Sylvestre	2012	native	Not Evaluated	0
Reserva Biológica do Tinguá	Ferns and Lycophytes	Pteridaceae	Adiantum	macrophyllum	Sw.	PTERIDACEAE Adiantum macrophyllum Sw.	RB01481454	RB	Jabot	A.C. Brade	18617	native	Not Evaluated	0
Reserva Biológica do Tinguá	Ferns and Lycophytes	Pteridaceae	Adiantum	pentadactylon	Langsd. et Fisch.	PTERIDACEAE Adiantum pentadactylon Langsd. et Fisch.	RB01481746	RB	Jabot	L.S. Sylvestre	1552	native	Least Concern	1
Reserva Biológica do Tinguá	Ferns and Lycophytes	Pteridaceae	Adiantum	raddianum	C.Presl	PTERIDACEAE Adiantum raddianum C.Presl	RB00638476	RB	Reflora	A.C. Brade	18614	native	Not Evaluated	0
Reserva Biológica do Tinguá	Ferns and Lycophytes	Pteridaceae	Doryopteris	rediviva	Fée	PTERIDACEAE Doryopteris rediviva Fée	RB01348377	RB	Reflora	C. Baez	1239	native	Vulnerable	1
Reserva Biológica do Tinguá	Ferns and Lycophytes	Pteridaceae	Doryopteris	sagittifolia	(Raddi) J.Sm.	PTERIDACEAE Doryopteris sagittifolia (Raddi) J.Sm.	RB01481780	RB	Jabot	L.S. Sylvestre	1974	native	Not Evaluated	0
Reserva Biológica do Tinguá	Ferns and Lycophytes	Pteridaceae	Hemionitis	tomentosa	(Lam.) Raddi	PTERIDACEAE Hemionitis tomentosa (Lam.) Raddi	RBR00004403	RBR	Jabot	L.S. Sylvestre	854	native	Not Evaluated	0
Reserva Biológica do Tinguá	Ferns and Lycophytes	Pteridaceae	Jamesonia	insignis	(Mett.) Christenh.	PTERIDACEAE Jamesonia insignis (Mett.) Christenh.	RB370069	RB	Jabot	L.S. Sylvestre	1618	native	Endangered	1
Reserva Biológica do Tinguá	Ferns and Lycophytes	Pteridaceae	Lytoneuron	crenulans	(Fée) Yesilyurt	PTERIDACEAE Lytoneuron crenulans (Fée) Yesilyurt	RB01481740	RB	Jabot	L.S. Sylvestre	1535	native	Data Deficient	1
Reserva Biológica do Tinguá	Ferns and Lycophytes	Pteridaceae	Lytoneuron	quinquelobatum	(Fée)Yesilyurt	PTERIDACEAE Lytoneuron quinquelobatum (Fée)Yesilyurt	RB370061	RB	Jabot	L.S. Sylvestre	1626	native	Data Deficient	1
Reserva Biológica do Tinguá	Ferns and Lycophytes	Pteridaceae	Pellaea	viridis	(Forssk.) Prantl	PTERIDACEAE Pellaea viridis (Forssk.) Prantl	RBR00051000	RBR	Jabot	L.S. Sylvestre	1617	native	Not Evaluated	1
Reserva Biológica do Tinguá	Ferns and Lycophytes	Pteridaceae	Pityrogramma	calomelanos	(L.) Link	PTERIDACEAE Pityrogramma calomelanos (L.) Link	RB360860	RB	Jabot	S.J. Silva Neto	487	native	Not Evaluated	0
Reserva Biológica do Tinguá	Ferns and Lycophytes	Pteridaceae	Pityrogramma	chaerophylla	(Desv.) Domin	PTERIDACEAE Pityrogramma chaerophylla (Desv.) Domin	RB57537	RB	Jabot	A.C. Brade	18613	native	Least Concern	1
Reserva Biológica do Tinguá	Ferns and Lycophytes	Pteridaceae	Polytaenium	cajenense	(Desv.) Benedict	PTERIDACEAE Polytaenium cajenense (Desv.) Benedict	RBR00004434	RBR	Jabot	L.S. Sylvestre	1168	native	Not Evaluated	0
Reserva Biológica do Tinguá	Ferns and Lycophytes	Pteridaceae	Polytaenium	lineatum	(Sw.) J.Sm.	PTERIDACEAE Polytaenium lineatum (Sw.) J.Sm.	PACA-AGP 116178	PACA-AGP	SpeciesLink	H.E. Strang	302	native	Not Evaluated	1
Reserva Biológica do Tinguá	Ferns and Lycophytes	Pteridaceae	Pteris	decurrens	C. Presl	PTERIDACEAE Pteris decurrens C. Presl	RB01481737	RB	Jabot	L.S. Sylvestre	1584	native	Not Evaluated	1
Reserva Biológica do Tinguá	Ferns and Lycophytes	Pteridaceae	Pteris	denticulata	Sw.	PTERIDACEAE Pteris denticulata Sw. var. denticulata	RB413412	RB	Jabot	L.S. Sylvestre	1513	native	Not Evaluated	0
Reserva Biológica do Tinguá	Ferns and Lycophytes	Pteridaceae	Pteris	gracilis	Fée	PTERIDACEAE Pteris gracilis Fée	RBR00004410	RBR	Jabot	L.S. Sylvestre	910	native	Not Evaluated	0
Reserva Biológica do Tinguá	Ferns and Lycophytes	Pteridaceae	Pteris	splendens	Kaulf.	PTERIDACEAE Pteris splendens Kaulf.	RB413414	RB	Jabot	L.S. Sylvestre	1562	native	Not Evaluated	1
Reserva Biológica do Tinguá	Ferns and Lycophytes	Pteridaceae	Vittaria	graminifolia	Kaulf.	PTERIDACEAE Vittaria graminifolia Kaulf.	RB01481795	RB	Jabot	L.S. Sylvestre	1989	native	Not Evaluated	0
Reserva Biológica do Tinguá	Ferns and Lycophytes	Pteridaceae	Vittaria	lineata	(L.) Sm.	PTERIDACEAE Vittaria lineata (L.) Sm.	RB413447	RB	Jabot	L.S. Sylvestre	1592	native	Not Evaluated	0
Reserva Biológica do Tinguá	Ferns and Lycophytes	Saccolomataceae	Saccoloma	brasiliense	(C. Presl) Mett.	SACCOLOMATACEAE Saccoloma brasiliense (C. Presl) Mett.	RB01481829	RB	Jabot	L.S. Sylvestre	2023	native	Least Concern	1
Reserva Biológica do Tinguá	Ferns and Lycophytes	Selaginellaceae	Selaginella	decomposita	Spring	SELAGINELLACEAE Selaginella decomposita Spring	RB413736	RB	Jabot	L.S. Sylvestre	1603	native	Least Concern	1
Reserva Biológica do Tinguá	Ferns and Lycophytes	Selaginellaceae	Selaginella	flexuosa	Spring	SELAGINELLACEAE Selaginella flexuosa Spring	RB00346896	RB	Jabot	L.S. Sylvestre	1620	native	Least Concern	0
Reserva Biológica do Tinguá	Ferns and Lycophytes	Selaginellaceae	Selaginella	muscosa	Spring	SELAGINELLACEAE Selaginella muscosa Spring	RB413704	RB	Jabot	L.S. Sylvestre	1606	native	Not Evaluated	1
Reserva Biológica do Tinguá	Ferns and Lycophytes	Selaginellaceae	Selaginella	suavis	(Spring) Spring	SELAGINELLACEAE Selaginella suavis (Spring) Spring	RB450741	RB	Jabot	L.S. Sylvestre	2092	native	Not Evaluated	1
Reserva Biológica do Tinguá	Ferns and Lycophytes	Selaginellaceae	Selaginella	valida	Alston	SELAGINELLACEAE Selaginella valida Alston	RB362967	RB	Jabot	S.J. Silva Neto	312	native	Near Threatened	1
Reserva Biológica do Tinguá	Ferns and Lycophytes	Tectariaceae	Tectaria	incisa	Cav.	TECTARIACEAE Tectaria incisa Cav.	RBR00004359	RBR	Jabot	L.S. Sylvestre	848	native	Not Evaluated	0
Reserva Biológica do Tinguá	Ferns and Lycophytes	Thelypteridaceae	Amauropelta	amambayensis	(Christ) Salino & A.R.Sm.	THELYPTERIDACEAE Amauropelta amambayensis (Christ) Salino & A.R.Sm.	RB00491294	RB	Jabot	L.S. Sylvestre	2093	native	Least Concern	0
Reserva Biológica do Tinguá	Ferns and Lycophytes	Thelypteridaceae	Amauropelta	ptarmica	(Kunze ex Mett. ) Pic.Serm.	THELYPTERIDACEAE Amauropelta ptarmica (Kunze ex Mett. ) Pic.Serm.	RB01481814	RB	Jabot	L.S. Sylvestre	2008	native	Least Concern	1
Reserva Biológica do Tinguá	Ferns and Lycophytes	Thelypteridaceae	Goniopteris	refracta	(Fischer & C. Meyer) Brade	THELYPTERIDACEAE Goniopteris refracta (Fischer & C. Meyer) Brade	RB01204319	RB	Jabot	A.C. Brade	18615	native	Endangered	1
Reserva Biológica do Tinguá	Ferns and Lycophytes	Thelypteridaceae	Macrothelypteris	torresiana	(Gaudich.) Ching	THELYPTERIDACEAE Macrothelypteris torresiana (Gaudich.) Ching	RBR00004430	RBR	Jabot	C.A. Reis	4	non native	Not Evaluated	0
Reserva Biológica do Tinguá	Gimnosperm	Podocarpaceae	Podocarpus	sellowii	Klotzsch ex Endl.	PODOCARPACEAE Podocarpus sellowii Klotzsch ex Endl.	RB00348436	RB	Reflora	H.C de Lima	5979	native	Least Concern	0
